# Supplementary material for: Phenyl 2,3,4-tri-O-benzyl-1-thio-α-d-mannopyran­oside monohydrate
Source: Acta Crystallogr Sect E Struct Rep Online. 2010 Jun 5;66(Pt 7):o1525. doi: 10.1107/S1600536810019604 (PMC3006854; doi:10.1107/S1600536810019604)
Supplement: Supplementary file 1 [file e-66-o1525-sup1.cif]

##############################################################################
###                                                                        ###
###        Electronic paper (Acta Crystallographica Section E)             ###
###                                                                        ###
##############################################################################
#                                                                            #
# This CIF contains the data in a paper accepted for publication in Acta     #
# Crystallographica Section E. It conforms to the requirements of Notes      #
# for Authors for Section E, and has been peer reviewed under the auspices   #
# of the IUCr Commission on Journals.                                        #
#                                                                            #
# Full details of the Crystallographic Information File format               #
# are given in the paper "The Crystallographic Information File (CIF):       #
# a New Standard Archive File for Crystallography" by S. R. Hall, F. H.      #
# Allen and I. D. Brown [Acta Cryst. (1991), A47, 655-685].                  #
#                                                                            #
# The current version of the core CIF dictionary is obtainable from          #
# ftp://ftp.iucr.org/pub/cif_core.dic. The current version number is 2.4.    #
#                                                                            #
# Software is freely available for graphical display of the structure(s) in  #
# this CIF.  For information consult the CIF home page http://www.iucr.org/  #
# cif/home.html                                                              #
#                                                                            #
# This file may be used for bona fide research purposes within the           #
# scientific community so long as proper attribution is given to the journal # 
# article from which it was obtained.                                        #
#                                                                            #
##############################################################################
                                             
data_I
_audit_creation_method     'SHELXL-97'
_chemical_name_systematic
;
Phenyl 2,3,4-tri-<i>O</i>-benzyl-1-thio-\a-D-mannopyranoside monohydrate
;
_chemical_name_common     ?
_chemical_formula_moiety     'C33 H34 O5 S, H2 O'
_chemical_formula_sum     'C33 H36 O6 S'
_chemical_formula_iupac     'C33 H34 O5 S, H2 O'
_chemical_formula_weight     560.69
_chemical_melting_point     ?
_symmetry_cell_setting     monoclinic
_symmetry_space_group_name_H-M     'P 21'
_symmetry_space_group_name_Hall     'P 2yb'
loop_
    _symmetry_equiv_pos_as_xyz
    'x, y, z'
    '-x, y+1/2, -z'
_cell_length_a     12.6280(10)
_cell_length_b     8.0840(10)
_cell_length_c     14.832(2)
_cell_angle_alpha     90.00
_cell_angle_beta     101.380(5)
_cell_angle_gamma     90.00
_cell_volume     1484.4(2)
_cell_formula_units_Z     2
_cell_measurement_reflns_used     7534
_cell_measurement_theta_min     3.00
_cell_measurement_theta_max     28.16
_cell_measurement_temperature     150(2)
_exptl_crystal_description     prism
_exptl_crystal_colour     colourless
_exptl_crystal_size_max     0.35
_exptl_crystal_size_mid     0.30
_exptl_crystal_size_min     0.17
_exptl_crystal_density_diffrn     1.255
_exptl_crystal_density_meas     ?
_exptl_crystal_density_method     'not measured'
_exptl_crystal_F_000     596.0
_exptl_absorpt_coefficient_mu     0.152
_exptl_absorpt_correction_type     multi-scan
_exptl_absorpt_process_details
;
(CrysAlis Pro; Oxford Diffraction, 2009)
;
_exptl_absorpt_correction_T_min     0.948
_exptl_absorpt_correction_T_max     0.974
_exptl_special_details
;
;
_diffrn_ambient_temperature     150(2)
_diffrn_radiation_type     MoK\a
_diffrn_radiation_wavelength     0.71073
_diffrn_radiation_monochromator     graphite
_diffrn_measurement_device_type     'Oxford Diffraction Gemini Ruby CCD'
_diffrn_measurement_method     '\w scans'
_diffrn_detector_area_resol_mean     ?
_diffrn_reflns_number     12650
_diffrn_reflns_av_R_equivalents     0.0220
_diffrn_reflns_av_sigmaI/netI     0.0379
_diffrn_reflns_theta_min     3.01
_diffrn_reflns_theta_max     25.02
_diffrn_reflns_theta_full     25.00
_diffrn_measured_fraction_theta_max     0.996
_diffrn_measured_fraction_theta_full     0.996
_diffrn_reflns_limit_h_min     -15
_diffrn_reflns_limit_h_max     14
_diffrn_reflns_limit_k_min     -9
_diffrn_reflns_limit_k_max     9
_diffrn_reflns_limit_l_min     -17
_diffrn_reflns_limit_l_max     17
_diffrn_standards_number     ?
_diffrn_standards_interval_count     ?
_diffrn_standards_interval_time     ?
_diffrn_standards_decay_%     ?
_refine_special_details
;
Refinement of <i>F</i>^2^ against ALL reflections. The weighted <i>R</i>-factor
wR and goodness of fit <i>S</i> are based on <i>F</i>^2^, conventional
<i>R</i>-factors <i>R</i> are based on <i>F</i>, with <i>F</i> set to zero for
negative <i>F</i>^2^. The threshold expression of <i>F</i>^2^ >
\s(<i>F</i>^2^) is used only for calculating <i>R</i>-factors(gt) etc. and is
not relevant to the choice of reflections for refinement. <i>R</i>-factors
based on <i>F</i>^2^ are statistically about twice as large as those based on
<i>F</i>, and <i>R</i>- factors based on ALL data will be even larger.
;
_reflns_number_total     5205
_reflns_number_gt     4333
_reflns_threshold_expression     I>2\s(I)
_refine_ls_structure_factor_coef     Fsqd
_refine_ls_matrix_type     full
_refine_ls_R_factor_all     0.0386
_refine_ls_R_factor_gt     0.0295
_refine_ls_wR_factor_gt     0.0603
_refine_ls_wR_factor_ref     0.0623
_refine_ls_goodness_of_fit_ref     0.973
_refine_ls_restrained_S_all     0.973
_refine_ls_number_reflns     5205
_refine_ls_number_parameters     400
_refine_ls_number_restraints     17
_refine_ls_hydrogen_treatment     mixed
_refine_ls_weighting_scheme     calc
_refine_ls_weighting_details
                 'calc w=1/[\s^2^(Fo^2^)+(0.0359P)^2^] where P=(Fo^2^+2Fc^2^)/3'
_atom_sites_solution_hydrogens     geom
_atom_sites_solution_primary     direct
_atom_sites_solution_secondary     difmap
_refine_ls_shift/su_max     0.001
_refine_ls_shift/su_mean     0.000
_refine_diff_density_max     0.132
_refine_diff_density_min     -0.166
_refine_ls_extinction_method     none
_refine_ls_extinction_coef     ?
_refine_ls_abs_structure_details     'Flack (1983), 2381 Friedel pairs'
_refine_ls_abs_structure_Flack     0.01(5)
loop_
    _atom_type_symbol
    _atom_type_description
    _atom_type_scat_dispersion_real
    _atom_type_scat_dispersion_imag
    _atom_type_scat_source
    'C' 'C' 0.0033 0.0016
                         'International Tables Vol C Tables 4.2.6.8 and 6.1.1.4'
    'H' 'H' 0.0000 0.0000
                         'International Tables Vol C Tables 4.2.6.8 and 6.1.1.4'
    'O' 'O' 0.0106 0.0060
                         'International Tables Vol C Tables 4.2.6.8 and 6.1.1.4'
    'S' 'S' 0.1246 0.1234
                         'International Tables Vol C Tables 4.2.6.8 and 6.1.1.4'
_computing_data_collection     'CrysAlis CCD (Oxford Diffraction, 2009)'
_computing_cell_refinement     'CrysAlis RED (Oxford Diffraction, 2009)'
_computing_data_reduction     'CrysAlis RED (Oxford Diffraction, 2009)'
_computing_structure_solution     'SHELXS97 (Sheldrick, 2008)'
_computing_structure_refinement     'SHELXL97 (Sheldrick, 2008)'
_computing_molecular_graphics     'PLATON (Spek, 2009)'
_computing_publication_material     'PLATON (Spek, 2009)'
loop_
    _atom_site_type_symbol
    _atom_site_label
    _atom_site_fract_x
    _atom_site_fract_y
    _atom_site_fract_z
    _atom_site_U_iso_or_equiv
    _atom_site_adp_type
    _atom_site_calc_flag
    _atom_site_refinement_flags
    _atom_site_occupancy
    _atom_site_disorder_assembly
    _atom_site_disorder_group
    C C1 0.28677(14) 0.7097(2) 0.89516(11) 0.0300(4) Uani d . 1 . .
    H H1 0.3281 0.7834 0.9416 0.036 Uiso calc R 1 . .
    C C2 0.32672(13) 0.7370(2) 0.80557(11) 0.0334(4) Uani d . 1 . .
    H H2 0.3072 0.8487 0.7825 0.040 Uiso calc R 1 . .
    C C3 0.27664(14) 0.6105(2) 0.73342(11) 0.0337(4) Uani d . 1 A .
    H H3 0.1995 0.6349 0.7142 0.040 Uiso calc R 1 . .
    C C4 0.28925(14) 0.4357(2) 0.77082(10) 0.0297(4) Uani d . 1 . .
    H H4 0.3641 0.3989 0.7759 0.036 Uiso calc R 1 . .
    C C5 0.25565(14) 0.4210(2) 0.86404(10) 0.0276(4) Uani d . 1 . .
    H H5 0.1771 0.4349 0.8547 0.033 Uiso calc R 1 . .
    C C6 0.28498(13) 0.2565(2) 0.90995(11) 0.0323(4) Uani d . 1 . .
    H H6A 0.2635 0.2547 0.9692 0.039 Uiso calc R 1 . .
    H H6B 0.2466 0.1688 0.8725 0.039 Uiso calc R 1 . .
    C C8 0.11808(13) 0.7620(2) 0.98996(11) 0.0308(4) Uani d . 1 . .
    C C9 0.02534(15) 0.6816(2) 1.00193(13) 0.0370(5) Uani d . 1 . .
    H H9 -0.0181 0.6284 0.9525 0.044 Uiso calc R 1 . .
    C C10 -0.00307(16) 0.6802(2) 1.08781(14) 0.0448(5) Uani d . 1 . .
    H H10 -0.0665 0.6283 1.0954 0.054 Uiso calc R 1 . .
    C C11 0.06208(17) 0.7552(3) 1.16149(13) 0.0489(5) Uani d . 1 . .
    H H11 0.0431 0.7537 1.2190 0.059 Uiso calc R 1 . .
    C C12 0.15545(18) 0.8325(3) 1.14995(13) 0.0453(5) Uani d . 1 . .
    H H12 0.2004 0.8810 1.2002 0.054 Uiso calc R 1 . .
    C C13 0.18316(15) 0.8388(2) 1.06442(13) 0.0378(5) Uani d . 1 . .
    H H13 0.2453 0.8945 1.0568 0.045 Uiso calc R 1 . .
    C C14 0.50097(18) 0.8655(2) 0.81855(16) 0.0507(6) Uani d . 1 . .
    H H14A 0.5083 0.9246 0.8764 0.061 Uiso calc R 1 . .
    H H14B 0.4635 0.9367 0.7699 0.061 Uiso calc R 1 . .
    C C15 0.61013(15) 0.8228(2) 0.80096(11) 0.0322(4) Uani d . 1 . .
    C C16 0.62073(15) 0.7141(2) 0.73104(11) 0.0367(4) Uani d . 1 . .
    H H16 0.5595 0.6650 0.6961 0.044 Uiso calc R 1 . .
    C C17 0.72045(17) 0.6782(3) 0.71287(13) 0.0478(5) Uani d . 1 . .
    H H17 0.7264 0.6048 0.6659 0.057 Uiso calc R 1 . .
    C C18 0.81128(17) 0.7497(3) 0.76340(17) 0.0603(6) Uani d . 1 . .
    H H18 0.8787 0.7253 0.7505 0.072 Uiso calc R 1 . .
    C C19 0.80278(18) 0.8570(3) 0.83291(16) 0.0578(7) Uani d . 1 . .
    H H19 0.8647 0.9052 0.8673 0.069 Uiso calc R 1 . .
    C C20 0.70225(17) 0.8946(2) 0.85263(12) 0.0434(5) Uani d . 1 . .
    H H20 0.6968 0.9673 0.9001 0.052 Uiso calc R 1 . .
    O O3 0.32582(10) 0.61829(18) 0.65476(8) 0.0464(4) Uani d . 1 . .
    C C21 0.2578(3) 0.6608(6) 0.5714(2) 0.0441(11) Uani d PD 0.50 A 1
    H H21A 0.2135 0.7550 0.5805 0.053 Uiso calc PR 0.50 A 1
    H H21B 0.2102 0.5689 0.5495 0.053 Uiso calc PR 0.50 A 1
    C C22 0.3247(5) 0.7026(7) 0.5018(4) 0.0280(18) Uani d PD 0.50 A 1
    C C23 0.4047(6) 0.8186(9) 0.5201(3) 0.043(2) Uani d PD 0.50 A 1
    H H23 0.4207 0.8676 0.5779 0.051 Uiso calc PR 0.50 A 1
    C C24 0.4617(5) 0.8638(7) 0.4547(5) 0.0407(15) Uani d PD 0.50 A 1
    H H24 0.5178 0.9396 0.4692 0.049 Uiso calc PR 0.50 A 1
    C C25 0.4364(5) 0.7974(10) 0.3673(5) 0.0456(16) Uani d PD 0.50 A 1
    H H25 0.4748 0.8301 0.3229 0.055 Uiso calc PR 0.50 A 1
    C C26 0.3545(7) 0.6830(9) 0.3456(3) 0.0481(19) Uani d PD 0.50 A 1
    H H26 0.3372 0.6388 0.2866 0.058 Uiso calc PR 0.50 A 1
    C C27 0.2978(6) 0.6338(10) 0.4127(4) 0.044(2) Uani d PD 0.50 A 1
    H H27 0.2427 0.5562 0.3988 0.053 Uiso calc PR 0.50 A 1
    C C21' 0.2980(4) 0.7526(6) 0.5997(2) 0.0413(7) Uani d PD 0.50 A 2
    H H21C 0.3253 0.8515 0.6334 0.050 Uiso calc PR 0.50 A 2
    H H21D 0.2199 0.7608 0.5844 0.050 Uiso calc PR 0.50 A 2
    C C22' 0.3411(10) 0.7456(13) 0.5118(7) 0.0413(7) Uani d PD 0.50 A 2
    C C23' 0.4273(9) 0.8369(12) 0.4994(6) 0.0413(7) Uani d PD 0.50 A 2
    H H23' 0.4617 0.9043 0.5471 0.050 Uiso calc PR 0.50 A 2
    C C24' 0.4653(6) 0.8333(8) 0.4192(7) 0.0413(7) Uani d PD 0.50 A 2
    H H24' 0.5225 0.9015 0.4122 0.050 Uiso calc PR 0.50 A 2
    C C25' 0.4206(7) 0.7315(9) 0.3503(6) 0.0413(7) Uani d PD 0.50 A 2
    H H25' 0.4465 0.7287 0.2958 0.050 Uiso calc PR 0.50 A 2
    C C26' 0.3361(8) 0.6316(8) 0.3617(6) 0.0413(7) Uani d PD 0.50 A 2
    H H26' 0.3052 0.5596 0.3149 0.050 Uiso calc PR 0.50 A 2
    C C27' 0.2970(8) 0.6377(14) 0.4420(8) 0.0413(7) Uani d PD 0.50 A 2
    H H27' 0.2405 0.5687 0.4494 0.050 Uiso calc PR 0.50 A 2
    C C28 0.26726(15) 0.2153(3) 0.66005(13) 0.0451(5) Uani d . 1 . .
    H H28A 0.3146 0.1422 0.7016 0.054 Uiso calc R 1 . .
    H H28B 0.3101 0.2731 0.6224 0.054 Uiso calc R 1 . .
    C C29 0.17992(15) 0.1171(2) 0.60016(12) 0.0376(5) Uani d . 1 . .
    C C30 0.17758(17) 0.1035(3) 0.50676(13) 0.0445(5) Uani d . 1 . .
    H H30 0.2310 0.1538 0.4812 0.053 Uiso calc R 1 . .
    C C31 0.09579(19) 0.0151(3) 0.45124(14) 0.0540(6) Uani d . 1 . .
    H H31 0.0945 0.0064 0.3885 0.065 Uiso calc R 1 . .
    C C32 0.01714(19) -0.0592(3) 0.48815(15) 0.0570(6) Uani d . 1 . .
    H H32 -0.0373 -0.1189 0.4506 0.068 Uiso calc R 1 . .
    C C33 0.01817(17) -0.0461(3) 0.58167(15) 0.0516(6) Uani d . 1 . .
    H H33 -0.0359 -0.0957 0.6067 0.062 Uiso calc R 1 . .
    C C34 0.09947(16) 0.0405(3) 0.63681(13) 0.0430(5) Uani d . 1 . .
    H H34 0.1007 0.0480 0.6996 0.052 Uiso calc R 1 . .
    O O1 0.30602(9) 0.54559(13) 0.92705(7) 0.0281(3) Uani d . 1 . .
    O O2 0.44079(9) 0.71853(15) 0.82204(8) 0.0383(3) Uani d . 1 . .
    O O4 0.21835(9) 0.32927(16) 0.71031(8) 0.0385(3) Uani d D 1 . .
    O O6 0.39918(10) 0.22905(16) 0.92224(9) 0.0376(3) Uani d . 1 . .
    O OW 0.55620(12) 0.4829(2) 0.94836(10) 0.0379(3) Uani d . 1 . .
    S S1 0.14464(4) 0.77358(5) 0.87681(3) 0.03636(13) Uani d . 1 . .
    H HW1 0.528(2) 0.551(4) 0.9035(18) 0.084(9) Uiso d . 1 . .
    H HW2 0.5117(18) 0.417(3) 0.9508(13) 0.047(7) Uiso d . 1 . .
    H H6 0.4137(16) 0.142(3) 0.9571(13) 0.050(6) Uiso d . 1 . .
loop_
    _atom_site_aniso_label
    _atom_site_aniso_U_11
    _atom_site_aniso_U_22
    _atom_site_aniso_U_33
    _atom_site_aniso_U_12
    _atom_site_aniso_U_13
    _atom_site_aniso_U_23
    C1 0.0308(10) 0.0249(9) 0.0353(10) 0.0021(8) 0.0090(8) 0.0008(7)
    C2 0.0287(10) 0.0296(10) 0.0436(10) 0.0051(8) 0.0111(8) 0.0099(8)
    C3 0.0279(10) 0.0449(11) 0.0295(9) 0.0067(9) 0.0089(8) 0.0063(8)
    C4 0.0231(10) 0.0371(11) 0.0284(9) 0.0003(8) 0.0037(7) -0.0026(8)
    C5 0.0255(10) 0.0274(10) 0.0303(9) -0.0021(8) 0.0061(7) -0.0032(8)
    C6 0.0313(10) 0.0333(10) 0.0333(8) -0.0040(9) 0.0088(7) -0.0021(8)
    C8 0.0266(10) 0.0275(9) 0.0394(9) 0.0041(8) 0.0093(7) -0.0005(9)
    C9 0.0277(11) 0.0346(11) 0.0477(11) 0.0026(8) 0.0048(8) 0.0003(8)
    C10 0.0356(11) 0.0380(12) 0.0662(14) 0.0049(9) 0.0232(10) 0.0098(10)
    C11 0.0597(14) 0.0457(12) 0.0468(11) 0.0112(12) 0.0238(10) 0.0057(11)
    C12 0.0497(13) 0.0427(12) 0.0427(11) 0.0021(10) 0.0073(9) -0.0073(9)
    C13 0.0318(11) 0.0327(10) 0.0501(12) 0.0001(8) 0.0105(9) -0.0028(9)
    C14 0.0534(14) 0.0313(12) 0.0750(14) -0.0061(10) 0.0314(11) -0.0078(10)
    C15 0.0386(11) 0.0282(10) 0.0313(9) -0.0064(8) 0.0103(8) 0.0023(8)
    C16 0.0331(11) 0.0442(11) 0.0312(9) -0.0001(9) 0.0024(8) 0.0017(8)
    C17 0.0458(13) 0.0565(14) 0.0441(11) 0.0070(11) 0.0165(10) 0.0045(10)
    C18 0.0344(13) 0.0552(15) 0.0942(17) 0.0017(12) 0.0198(12) 0.0163(14)
    C19 0.0390(14) 0.0482(14) 0.0751(16) -0.0134(11) -0.0160(12) 0.0203(12)
    C20 0.0600(15) 0.0312(10) 0.0345(10) -0.0123(10) -0.0011(10) 0.0050(8)
    O3 0.0426(8) 0.0664(9) 0.0334(7) 0.0167(7) 0.0157(6) 0.0184(7)
    C21 0.031(2) 0.065(3) 0.032(2) -0.020(2) -0.0058(17) 0.002(2)
    C22 0.036(3) 0.022(4) 0.025(3) 0.011(3) 0.007(3) 0.010(3)
    C23 0.049(5) 0.065(4) 0.011(2) 0.006(4) 0.001(2) -0.004(2)
    C24 0.033(3) 0.046(3) 0.041(4) -0.012(2) 0.000(3) -0.004(3)
    C25 0.052(4) 0.052(4) 0.041(4) 0.009(3) 0.030(3) 0.010(3)
    C26 0.080(5) 0.047(4) 0.017(2) 0.012(4) 0.008(3) -0.002(2)
    C27 0.038(3) 0.036(3) 0.052(6) -0.011(2) -0.007(4) -0.002(4)
    C21' 0.0536(15) 0.0354(13) 0.0370(14) 0.0045(11) 0.0144(11) 0.0001(11)
    C22' 0.0536(15) 0.0354(13) 0.0370(14) 0.0045(11) 0.0144(11) 0.0001(11)
    C23' 0.0536(15) 0.0354(13) 0.0370(14) 0.0045(11) 0.0144(11) 0.0001(11)
    C24' 0.0536(15) 0.0354(13) 0.0370(14) 0.0045(11) 0.0144(11) 0.0001(11)
    C25' 0.0536(15) 0.0354(13) 0.0370(14) 0.0045(11) 0.0144(11) 0.0001(11)
    C26' 0.0536(15) 0.0354(13) 0.0370(14) 0.0045(11) 0.0144(11) 0.0001(11)
    C27' 0.0536(15) 0.0354(13) 0.0370(14) 0.0045(11) 0.0144(11) 0.0001(11)
    C28 0.0364(11) 0.0497(13) 0.0494(11) 0.0013(10) 0.0092(9) -0.0137(10)
    C29 0.0362(11) 0.0329(10) 0.0443(12) 0.0027(9) 0.0097(9) -0.0077(9)
    C30 0.0488(13) 0.0425(12) 0.0447(12) -0.0036(10) 0.0152(10) -0.0046(9)
    C31 0.0657(15) 0.0514(14) 0.0423(12) -0.0035(12) 0.0040(11) -0.0069(10)
    C32 0.0486(15) 0.0532(15) 0.0629(14) -0.0103(11) -0.0046(12) -0.0147(11)
    C33 0.0439(14) 0.0417(13) 0.0709(15) -0.0084(10) 0.0157(11) -0.0053(11)
    C34 0.0427(12) 0.0416(11) 0.0464(11) 0.0025(10) 0.0124(9) -0.0043(9)
    O1 0.0309(7) 0.0244(6) 0.0286(6) -0.0002(5) 0.0054(5) 0.0000(5)
    O2 0.0307(7) 0.0340(7) 0.0521(7) -0.0014(6) 0.0127(6) 0.0108(6)
    O4 0.0283(7) 0.0484(8) 0.0378(7) 0.0024(6) 0.0042(5) -0.0151(6)
    O6 0.0350(8) 0.0285(8) 0.0494(7) 0.0019(6) 0.0082(6) 0.0079(6)
    OW 0.0299(8) 0.0340(8) 0.0469(8) -0.0020(7) 0.0005(6) 0.0019(6)
    S1 0.0316(3) 0.0396(3) 0.0383(2) 0.0082(2) 0.00785(19) 0.0010(2)
_geom_special_details
;
All esds (except the esd in the dihedral angle between two l.s. planes) are
estimated using the full covariance matrix. The cell esds are taken into
account individually in the estimation of esds in distances, angles and
torsion angles; correlations between esds in cell parameters are only used
when they are defined by crystal symmetry. An approximate (isotropic)
treatment of cell esds is used for estimating esds involving l.s. planes.
;
loop_
    _geom_bond_atom_site_label_1
    _geom_bond_atom_site_label_2
    _geom_bond_site_symmetry_2
    _geom_bond_distance
    _geom_bond_publ_flag
    C1 O1 . 1.414(2) ?
    C1 C2 . 1.528(2) ?
    C1 S1 . 1.8355(17) ?
    C1 H1 . 0.9800 ?
    C2 O2 . 1.421(2) ?
    C2 C3 . 1.524(2) ?
    C2 H2 . 0.9800 ?
    C3 O3 . 1.427(2) ?
    C3 C4 . 1.515(3) ?
    C3 H3 . 0.9800 ?
    C4 O4 . 1.425(2) ?
    C4 C5 . 1.529(2) ?
    C4 H4 . 0.9800 ?
    C5 O1 . 1.4347(18) ?
    C5 C6 . 1.506(2) ?
    C5 H5 . 0.9800 ?
    C6 O6 . 1.435(2) ?
    C6 H6A . 0.9700 ?
    C6 H6B . 0.9700 ?
    C8 C9 . 1.381(2) ?
    C8 C13 . 1.386(2) ?
    C8 S1 . 1.7777(17) ?
    C9 C10 . 1.390(3) ?
    C9 H9 . 0.9300 ?
    C10 C11 . 1.372(3) ?
    C10 H10 . 0.9300 ?
    C11 C12 . 1.375(3) ?
    C11 H11 . 0.9300 ?
    C12 C13 . 1.382(3) ?
    C12 H12 . 0.9300 ?
    C13 H13 . 0.9300 ?
    C14 O2 . 1.417(2) ?
    C14 C15 . 1.493(3) ?
    C14 H14A . 0.9700 ?
    C14 H14B . 0.9700 ?
    C15 C16 . 1.386(2) ?
    C15 C20 . 1.388(3) ?
    C16 C17 . 1.370(3) ?
    C16 H16 . 0.9300 ?
    C17 C18 . 1.368(3) ?
    C17 H17 . 0.9300 ?
    C18 C19 . 1.368(3) ?
    C18 H18 . 0.9300 ?
    C19 C20 . 1.392(3) ?
    C19 H19 . 0.9300 ?
    C20 H20 . 0.9300 ?
    O3 C21' . 1.362(4) ?
    O3 C21 . 1.403(3) ?
    C21 C22 . 1.496(6) ?
    C21 H21A . 0.9700 ?
    C21 H21B . 0.9700 ?
    C22 C23 . 1.366(8) ?
    C22 C27 . 1.412(7) ?
    C23 C24 . 1.366(7) ?
    C23 H23 . 0.9300 ?
    C24 C25 . 1.382(7) ?
    C24 H24 . 0.9300 ?
    C25 C26 . 1.377(8) ?
    C25 H25 . 0.9300 ?
    C26 C27 . 1.393(8) ?
    C26 H26 . 0.9300 ?
    C27 H27 . 0.9300 ?
    C21' C22' . 1.510(8) ?
    C21' H21C . 0.9700 ?
    C21' H21D . 0.9700 ?
    C22' C23' . 1.356(10) ?
    C22' C27' . 1.384(10) ?
    C23' C24' . 1.370(9) ?
    C23' H23' . 0.9300 ?
    C24' C25' . 1.346(9) ?
    C24' H24' . 0.9300 ?
    C25' C26' . 1.375(9) ?
    C25' H25' . 0.9300 ?
    C26' C27' . 1.377(9) ?
    C26' H26' . 0.9300 ?
    C27' H27' . 0.9300 ?
    C28 O4 . 1.403(2) ?
    C28 C29 . 1.500(3) ?
    C28 H28A . 0.9700 ?
    C28 H28B . 0.9700 ?
    C29 C30 . 1.384(3) ?
    C29 C34 . 1.389(3) ?
    C30 C31 . 1.386(3) ?
    C30 H30 . 0.9300 ?
    C31 C32 . 1.365(3) ?
    C31 H31 . 0.9300 ?
    C32 C33 . 1.389(3) ?
    C32 H32 . 0.9300 ?
    C33 C34 . 1.372(3) ?
    C33 H33 . 0.9300 ?
    C34 H34 . 0.9300 ?
    O6 H6 . 0.87(2) ?
    OW HW1 . 0.88(3) ?
    OW HW2 . 0.78(2) ?
loop_
    _geom_angle_atom_site_label_1
    _geom_angle_atom_site_label_2
    _geom_angle_atom_site_label_3
    _geom_angle_site_symmetry_1
    _geom_angle_site_symmetry_3
    _geom_angle
    _geom_angle_publ_flag
    O1 C1 C2 . . 111.21(14) ?
    O1 C1 S1 . . 114.34(12) ?
    C2 C1 S1 . . 108.15(11) ?
    O1 C1 H1 . . 107.6 ?
    C2 C1 H1 . . 107.6 ?
    S1 C1 H1 . . 107.6 ?
    O2 C2 C3 . . 108.46(14) ?
    O2 C2 C1 . . 109.45(13) ?
    C3 C2 C1 . . 110.59(14) ?
    O2 C2 H2 . . 109.4 ?
    C3 C2 H2 . . 109.4 ?
    C1 C2 H2 . . 109.4 ?
    O3 C3 C4 . . 108.00(14) ?
    O3 C3 C2 . . 110.94(15) ?
    C4 C3 C2 . . 111.68(13) ?
    O3 C3 H3 . . 108.7 ?
    C4 C3 H3 . . 108.7 ?
    C2 C3 H3 . . 108.7 ?
    O4 C4 C3 . . 108.98(12) ?
    O4 C4 C5 . . 105.68(14) ?
    C3 C4 C5 . . 112.09(14) ?
    O4 C4 H4 . . 110.0 ?
    C3 C4 H4 . . 110.0 ?
    C5 C4 H4 . . 110.0 ?
    O1 C5 C6 . . 106.70(11) ?
    O1 C5 C4 . . 111.58(13) ?
    C6 C5 C4 . . 112.98(14) ?
    O1 C5 H5 . . 108.5 ?
    C6 C5 H5 . . 108.5 ?
    C4 C5 H5 . . 108.5 ?
    O6 C6 C5 . . 110.21(14) ?
    O6 C6 H6A . . 109.6 ?
    C5 C6 H6A . . 109.6 ?
    O6 C6 H6B . . 109.6 ?
    C5 C6 H6B . . 109.6 ?
    H6A C6 H6B . . 108.1 ?
    C9 C8 C13 . . 119.53(16) ?
    C9 C8 S1 . . 117.95(13) ?
    C13 C8 S1 . . 122.40(14) ?
    C8 C9 C10 . . 120.02(17) ?
    C8 C9 H9 . . 120.0 ?
    C10 C9 H9 . . 120.0 ?
    C11 C10 C9 . . 120.23(19) ?
    C11 C10 H10 . . 119.9 ?
    C9 C10 H10 . . 119.9 ?
    C10 C11 C12 . . 119.72(18) ?
    C10 C11 H11 . . 120.1 ?
    C12 C11 H11 . . 120.1 ?
    C11 C12 C13 . . 120.66(17) ?
    C11 C12 H12 . . 119.7 ?
    C13 C12 H12 . . 119.7 ?
    C12 C13 C8 . . 119.79(18) ?
    C12 C13 H13 . . 120.1 ?
    C8 C13 H13 . . 120.1 ?
    O2 C14 C15 . . 109.44(16) ?
    O2 C14 H14A . . 109.8 ?
    C15 C14 H14A . . 109.8 ?
    O2 C14 H14B . . 109.8 ?
    C15 C14 H14B . . 109.8 ?
    H14A C14 H14B . . 108.2 ?
    C16 C15 C20 . . 118.96(19) ?
    C16 C15 C14 . . 120.41(16) ?
    C20 C15 C14 . . 120.61(18) ?
    C17 C16 C15 . . 120.65(18) ?
    C17 C16 H16 . . 119.7 ?
    C15 C16 H16 . . 119.7 ?
    C18 C17 C16 . . 120.4(2) ?
    C18 C17 H17 . . 119.8 ?
    C16 C17 H17 . . 119.8 ?
    C19 C18 C17 . . 119.9(2) ?
    C19 C18 H18 . . 120.0 ?
    C17 C18 H18 . . 120.0 ?
    C18 C19 C20 . . 120.51(19) ?
    C18 C19 H19 . . 119.7 ?
    C20 C19 H19 . . 119.7 ?
    C15 C20 C19 . . 119.52(19) ?
    C15 C20 H20 . . 120.2 ?
    C19 C20 H20 . . 120.2 ?
    C21' O3 C21 . . 40.1(2) ?
    C21' O3 C3 . . 115.02(19) ?
    C21 O3 C3 . . 116.2(2) ?
    O3 C21 C22 . . 109.4(4) ?
    O3 C21 H21A . . 109.8 ?
    C22 C21 H21A . . 109.8 ?
    O3 C21 H21B . . 109.8 ?
    C22 C21 H21B . . 109.8 ?
    H21A C21 H21B . . 108.2 ?
    C23 C22 C27 . . 119.2(6) ?
    C23 C22 C21 . . 120.9(5) ?
    C27 C22 C21 . . 119.5(5) ?
    C22 C23 C24 . . 121.0(5) ?
    C22 C23 H23 . . 119.5 ?
    C24 C23 H23 . . 119.5 ?
    C23 C24 C25 . . 120.4(4) ?
    C23 C24 H24 . . 119.8 ?
    C25 C24 H24 . . 119.8 ?
    C26 C25 C24 . . 120.3(5) ?
    C26 C25 H25 . . 119.9 ?
    C24 C25 H25 . . 119.9 ?
    C25 C26 C27 . . 119.5(5) ?
    C25 C26 H26 . . 120.2 ?
    C27 C26 H26 . . 120.2 ?
    C26 C27 C22 . . 119.6(6) ?
    C26 C27 H27 . . 120.2 ?
    C22 C27 H27 . . 120.2 ?
    O3 C21' C22' . . 113.2(5) ?
    O3 C21' H21C . . 108.9 ?
    C22' C21' H21C . . 108.9 ?
    O3 C21' H21D . . 108.9 ?
    C22' C21' H21D . . 108.9 ?
    H21C C21' H21D . . 107.8 ?
    C23' C22' C27' . . 117.2(8) ?
    C23' C22' C21' . . 122.1(10) ?
    C27' C22' C21' . . 120.6(9) ?
    C22' C23' C24' . . 122.3(7) ?
    C22' C23' H23' . . 118.9 ?
    C24' C23' H23' . . 118.9 ?
    C25' C24' C23' . . 120.4(7) ?
    C25' C24' H24' . . 119.8 ?
    C23' C24' H24' . . 119.8 ?
    C24' C25' C26' . . 119.0(7) ?
    C24' C25' H25' . . 120.5 ?
    C26' C25' H25' . . 120.5 ?
    C25' C26' C27' . . 120.3(8) ?
    C25' C26' H26' . . 119.9 ?
    C27' C26' H26' . . 119.9 ?
    C26' C27' C22' . . 120.7(9) ?
    C26' C27' H27' . . 119.7 ?
    C22' C27' H27' . . 119.7 ?
    O4 C28 C29 . . 108.24(15) ?
    O4 C28 H28A . . 110.0 ?
    C29 C28 H28A . . 110.0 ?
    O4 C28 H28B . . 110.0 ?
    C29 C28 H28B . . 110.0 ?
    H28A C28 H28B . . 108.4 ?
    C30 C29 C34 . . 118.92(17) ?
    C30 C29 C28 . . 120.18(18) ?
    C34 C29 C28 . . 120.90(17) ?
    C29 C30 C31 . . 120.1(2) ?
    C29 C30 H30 . . 119.9 ?
    C31 C30 H30 . . 119.9 ?
    C32 C31 C30 . . 120.32(19) ?
    C32 C31 H31 . . 119.8 ?
    C30 C31 H31 . . 119.8 ?
    C31 C32 C33 . . 120.20(19) ?
    C31 C32 H32 . . 119.9 ?
    C33 C32 H32 . . 119.9 ?
    C34 C33 C32 . . 119.5(2) ?
    C34 C33 H33 . . 120.2 ?
    C32 C33 H33 . . 120.2 ?
    C33 C34 C29 . . 120.89(18) ?
    C33 C34 H34 . . 119.6 ?
    C29 C34 H34 . . 119.6 ?
    C1 O1 C5 . . 114.61(11) ?
    C14 O2 C2 . . 116.02(14) ?
    C28 O4 C4 . . 116.34(13) ?
    C6 O6 H6 . . 106.8(14) ?
    HW1 OW HW2 . . 106(2) ?
    C8 S1 C1 . . 101.91(8) ?
loop_
    _geom_hbond_atom_site_label_D
    _geom_hbond_atom_site_label_H
    _geom_hbond_atom_site_label_A
    _geom_hbond_site_symmetry_A
    _geom_hbond_distance_DH
    _geom_hbond_distance_HA
    _geom_hbond_distance_DA
    _geom_hbond_angle_DHA
    OW HW1 O2 . 0.88(3) 2.00(3) 2.861(2) 166(2)
    OW HW2 O6 . 0.78(2) 2.07(2) 2.827(2) 165(2)
    O6 H6 OW 2_647 0.87(2) 1.89(2) 2.745(2) 169(2)
data_global
_journal_date_recd_electronic     2010-04-27
_journal_date_accepted     2010-05-25
_journal_name_full     'Acta Crystallographica, Section E'
_journal_year     2010
_journal_volume     66
_journal_issue      7
_journal_page_first     o1525
_journal_page_last     o1525
_journal_paper_category     QO
_journal_coeditor_code     HB5424
_publ_contact_author_name     ' Wouters Johan'
_publ_contact_author_address
;
      Department of Chemistry
      University of Namur
      61 Rue de Bruxelles
      B-5000 Namur
      Belgium
;
_publ_contact_author_email     johan.wouters@fundp.ac.be
_publ_contact_author_fax     '32 81 724540'
_publ_contact_author_phone     '32 81 724550'
_publ_section_title
;
Phenyl 2,3,4-tri-<i>O</i>-benzyl-1-thio-\a-<i>D</i>-mannopyranoside monohydrate
;
loop_
    _publ_author_name
    _publ_author_footnote
    _publ_author_address
    ' Maxime Durka'
; ?
;
;
      Department of Chemistry
      University of Namur
      61 Rue de Bruxelles
      B-5000 Namur
      Belgium
;
    'Bernadette Norberg '
; ?
;
;
      Department of Chemistry
      University of Namur
      61 Rue de Bruxelles
      B-5000 Namur
      Belgium
;
    'Yvain Rou\'e '
; ?
;
;
      Department of Chemistry
      University of Namur
      61 Rue de Bruxelles
      B-5000 Namur
      Belgium
;
    'St\'ephane P. Vincent '
; ?
;
;
      Department of Chemistry
      University of Namur
      61 Rue de Bruxelles
      B-5000 Namur
      Belgium
;
    'Johan Wouters '
; ?
;
;
      Department of Chemistry
      University of Namur
      61 Rue de Bruxelles
      B-5000 Namur
      Belgium
;
