# Supplementary material for: Phenyl 2,3,4-tri-O-benzyl-1-thio-α-d-mannopyran­oside monohydrate
Source: Acta Crystallogr Sect E Struct Rep Online. 2010 Jun 5;66(Pt 7):o1525. doi: 10.1107/S1600536810019604 (PMC3006854; doi:10.1107/S1600536810019604)
Supplement: Supplementary file 2 [file e-66-o1525-Isup2.hkl]

#
# h,k,l, Fc-squared, Fo-squared, sigma(Fo-squared) and status flag
#
data_I
_shelx_title ' bn_LDR04MoLT in P2(1)/m'
_shelx_refln_list_code          4
_shelx_F_calc_maximum      120.69
_exptl_crystal_F_000       628.00
_reflns_d_resolution_high  0.8402
 
loop_
 _symmetry_equiv_pos_as_xyz
 'x, y, z'
 '-x, y+1/2, -z'
 
_cell_length_a    12.6280
_cell_length_b     8.0840
_cell_length_c    14.8320
_cell_angle_alpha  90.000
_cell_angle_beta  101.380
_cell_angle_gamma  90.000
 
_shelx_F_squared_multiplier     1.000
 
loop_
 _refln_index_h
 _refln_index_k
 _refln_index_l
 _refln_F_squared_calc
 _refln_F_squared_meas
 _refln_F_squared_sigma
 _refln_observed_status
   1  -9   0       66.19       60.74      5.52 o
   2  -9   0       49.93       52.34      6.71 o
   3  -9   0       11.22       19.29     14.56 o
   4  -9   0       45.40       31.82     12.71 o
   5  -9   0       35.60       47.45     13.77 o
   0  -8   0       97.72       98.88     10.05 o
   1  -8   0      201.28      217.68      4.90 o
   2  -8   0       28.02       27.84      4.59 o
   3  -8   0       79.97       77.30      9.09 o
   4  -8   0       78.21       72.22      9.41 o
   5  -8   0      253.18      261.76     14.52 o
   6  -8   0        8.16       12.02     12.76 o
   7  -8   0       13.79       23.92     13.59 o
   8  -8   0       74.45       56.71     13.48 o
   1  -7   0        0.58        2.49      3.36 o
   2  -7   0      116.58      113.72      4.16 o
   3  -7   0       40.89       43.57      3.21 o
   4  -7   0       78.15       76.11      6.35 o
   5  -7   0      163.99      155.58     10.63 o
   6  -7   0       84.80       80.92      6.61 o
   7  -7   0      174.84      166.78     12.31 o
   8  -7   0       92.97       85.15      9.64 o
   9  -7   0       59.94       68.84     10.94 o
  10  -7   0       23.14       14.23     13.14 o
   0  -6   0      135.76      146.43      3.94 o
   1  -6   0      250.84      258.06      3.83 o
   2  -6   0      201.89      204.54      3.42 o
   3  -6   0      118.72      120.69      3.28 o
   4  -6   0       92.75       98.76      5.63 o
   5  -6   0      242.01      246.43      9.75 o
   6  -6   0      107.61      103.41      5.80 o
   7  -6   0      146.23      135.10     10.70 o
   8  -6   0        2.03       -2.43     13.17 o
   9  -6   0       36.88       24.20      9.40 o
  10  -6   0       91.89       97.99     10.34 o
  11  -6   0       30.50       33.98     12.69 o
   1  -5   0      456.84      473.21      4.28 o
   2  -5   0       90.03       80.03      2.57 o
   3  -5   0       96.09       95.11      2.67 o
   4  -5   0       25.72       25.19      2.87 o
   5  -5   0       20.18       24.56      3.14 o
   6  -5   0      305.27      296.80      6.88 o
   7  -5   0      180.90      189.74      6.26 o
   8  -5   0       60.74       60.60      6.18 o
   9  -5   0       38.72       49.96      8.44 o
  10  -5   0      260.11      251.46     13.29 o
  11  -5   0       11.38       12.77      7.05 o
  12  -5   0       49.96       62.96     13.81 o
   0  -4   0      513.12      510.84      7.89 o
   1  -4   0      124.57      112.97      2.50 o
   2  -4   0      688.98      673.63      6.06 o
   3  -4   0     2329.98     2403.08     15.78 o
   4  -4   0     2077.04     2136.53     14.84 o
   5  -4   0       60.97       52.51      3.62 o
   6  -4   0      312.35      306.34      8.65 o
   7  -4   0      508.91      505.77      8.18 o
   8  -4   0       93.48       93.93      6.86 o
   9  -4   0       53.74       50.40      4.57 o
  10  -4   0       47.53       42.95      5.45 o
  11  -4   0      111.95      110.51      7.39 o
  12  -4   0       19.09       23.19     12.06 o
  13  -4   0       37.09       40.85     14.80 o
   1  -3   0      613.67      598.00      4.54 o
   2  -3   0     2298.85     2295.51     25.73 o
   3  -3   0      520.86      510.57      6.50 o
   4  -3   0      522.85      480.64      6.36 o
   5  -3   0      589.34      600.82      8.56 o
   6  -3   0      397.15      399.20      6.34 o
   7  -3   0       18.37       24.24      3.09 o
   8  -3   0      344.37      333.39      6.63 o
   9  -3   0       46.54       44.17      3.78 o
  10  -3   0      210.72      220.37      6.29 o
  11  -3   0      181.34      171.95      7.11 o
  12  -3   0       77.83       72.00      6.91 o
  13  -3   0       26.47       32.38     12.12 o
  14  -3   0        5.76       10.41     16.38 o
   0  -2   0    14565.80    13834.13    155.81 o
   1  -2   0      520.12      520.16      3.52 o
   2  -2   0     1991.57     1860.34     16.66 o
   3  -2   0     3982.88     3920.30     22.07 o
   4  -2   0     1030.31     1011.23     14.26 o
   5  -2   0      968.74     1008.51      9.71 o
   6  -2   0       22.51       29.04      2.92 o
   7  -2   0      345.44      341.27      5.17 o
   8  -2   0      111.20      111.21      7.82 o
   9  -2   0      163.71      149.70      6.46 o
  10  -2   0       64.07       69.93      4.25 o
  11  -2   0      146.28      156.35      6.23 o
  12  -2   0       28.38       23.91      5.64 o
  13  -2   0       10.21       12.56     10.09 o
  14  -2   0       49.40       54.14     11.89 o
   1  -1   0     1712.96     1663.95     32.48 o
   2  -1   0     3952.25     3773.07     48.11 o
   3  -1   0     9450.67     8945.76     82.93 o
   4  -1   0     3529.47     3492.41     21.75 o
   5  -1   0      357.24      337.47      7.50 o
   6  -1   0     2346.74     2376.73     44.65 o
   7  -1   0     1558.82     1635.48     19.62 o
   8  -1   0       17.09       22.88      2.72 o
   9  -1   0      305.54      292.41      5.75 o
  10  -1   0      638.06      665.15      8.16 o
  11  -1   0      340.15      331.69      7.60 o
  12  -1   0      120.39      119.42      5.35 o
  13  -1   0       44.95       62.41     11.43 o
  14  -1   0       22.73       17.38     12.81 o
   2   0   0     6028.71     5607.61     78.29 o
   3   0   0      772.98      734.79      9.45 o
   4   0   0      504.93      469.44      8.81 o
   5   0   0      261.47      262.26      4.38 o
   6   0   0      486.21      462.42      6.03 o
   7   0   0     3253.23     3350.72     28.40 o
   8   0   0      332.77      311.00     11.69 o
   9   0   0       24.88       26.24      4.63 o
  10   0   0      147.52      155.37      8.74 o
  11   0   0       32.18       32.03      5.59 o
  12   0   0       26.15       24.78      5.39 o
  13   0   0        2.37        1.61      9.38 o
  14   0   0        9.76       12.48     12.22 o
   2   1   0     4006.73     3764.56     35.93 o
   3   1   0     9476.07     8916.35    128.78 o
   4   1   0     3553.19     3534.00     24.06 o
   5   1   0      350.10      335.78     10.20 o
   6   1   0     2339.40     2414.27     39.81 o
   7   1   0     1558.42     1698.64     20.94 o
   8   1   0       14.77       17.76      3.60 o
   9   1   0      309.08      294.80     16.11 o
  10   1   0      637.64      651.89     11.91 o
  11   1   0      340.60      309.72     13.49 o
  12   1   0      115.71      112.40     10.41 o
  13   1   0       42.99       53.16      9.32 o
  14   1   0       22.96       10.99     13.25 o
   1   2   0      520.92      503.57      8.08 o
   2   2   0     1983.17     1851.42      7.05 o
   3   2   0     4031.17     3935.07     16.33 o
   4   2   0     1018.75      998.94     12.06 o
   5   2   0      966.33      979.22      7.15 o
   6   2   0       21.20       20.68      1.95 o
   7   2   0      336.13      347.54      7.60 o
   8   2   0      114.06      112.35      4.58 o
   9   2   0      163.03      153.30      5.23 o
  10   2   0       64.60       66.89      5.79 o
  11   2   0      148.54      151.93      6.99 o
  12   2   0       28.59       24.70      6.91 o
  13   2   0       11.22       10.26     10.98 o
  14   2   0       50.17       52.51      9.77 o
   1   3   0      605.04      590.72     10.77 o
   2   3   0     2294.04     2282.57     25.48 o
   3   3   0      516.87      510.07      5.35 o
   4   3   0      529.74      492.75      6.39 o
   5   3   0      597.77      598.66      4.71 o
   6   3   0      397.67      402.62      9.17 o
   7   3   0       18.17       21.73      2.43 o
   8   3   0      353.45      352.74      5.60 o
   9   3   0       47.29       46.72      5.20 o
  10   3   0      208.46      208.36      9.35 o
  11   3   0      181.28      188.97      5.59 o
  12   3   0       80.35       79.80      7.93 o
  13   3   0       25.91       29.97     10.41 o
  14   3   0        5.73        3.45     14.77 o
   2   4   0      694.19      698.80     13.59 o
   3   4   0     2359.06     2382.83     18.27 o
   4   4   0     2085.05     2086.90     26.94 o
   5   4   0       60.87       60.45      2.20 o
   6   4   0      319.55      310.84      4.52 o
   7   4   0      495.51      500.38     10.31 o
   8   4   0       90.47       88.62      3.38 o
   9   4   0       55.06       52.25      3.12 o
  10   4   0       45.39       47.41      3.41 o
  11   4   0      113.96      123.79      8.30 o
  12   4   0       19.16       17.30     11.44 o
  13   4   0       37.38       37.13     14.22 o
   1   5   0      464.15      471.62     12.79 o
   2   5   0       86.61       83.23      4.69 o
   3   5   0       95.73       88.54      4.33 o
   4   5   0       24.30       26.87      3.30 o
   5   5   0       20.50       22.92      2.82 o
   6   5   0      311.70      307.95      4.47 o
   7   5   0      180.02      180.06      4.80 o
   8   5   0       63.22       57.83      3.87 o
   9   5   0       38.93       47.82      4.37 o
  10   5   0      258.73      238.35      7.83 o
  11   5   0       11.59       14.55      6.54 o
  12   5   0       49.23       63.78     14.38 o
   0   6   0      129.55      125.62      9.62 o
   1   6   0      253.34      268.84      8.10 o
   2   6   0      200.48      197.50      7.64 o
   3   6   0      124.16      118.85      6.81 o
   4   6   0       92.05       98.68      4.77 o
   5   6   0      240.85      249.28      6.78 o
   6   6   0      109.28      108.99      5.30 o
   7   6   0      145.60      146.42      4.53 o
   8   6   0        2.26        2.09      2.32 o
   9   6   0       36.16       34.10      6.03 o
  10   6   0       92.94      107.29      7.20 o
  11   6   0       29.69       42.82     12.30 o
   1   7   0        0.73        2.76      5.20 o
   2   7   0      117.40      114.71      6.68 o
   3   7   0       40.61       40.43      5.79 o
   4   7   0       80.08       80.64      6.31 o
   5   7   0      164.90      160.76      6.20 o
   6   7   0       82.33       86.89     10.97 o
   7   7   0      175.51      149.55      7.73 o
   8   7   0       96.22       79.87      7.74 o
   9   7   0       60.44       69.47      8.76 o
  10   7   0       23.10       25.18      9.43 o
   0   8   0       94.17      103.94     10.66 o
   1   8   0      203.47      212.98     12.45 o
   2   8   0       27.56       23.13      7.26 o
   3   8   0       76.81       69.16     12.15 o
   4   8   0       76.30       74.42     11.48 o
   5   8   0      253.38      259.43      9.84 o
   6   8   0        7.59       12.37     12.77 o
   7   8   0       14.88       14.63      9.39 o
   8   8   0       76.20       70.78     10.04 o
   1   9   0       64.71       59.70      8.77 o
   2   9   0       51.62       63.26     10.48 o
   3   9   0       11.41       10.66     10.77 o
   4   9   0       45.93       47.02      9.94 o
   5   9   0       35.56       52.11     10.75 o
  -5  -9   1        8.07       16.32     12.94 o
  -4  -9   1        6.61        5.06     15.35 o
  -3  -9   1        5.28        4.61      8.23 o
  -2  -9   1       68.75       55.56      7.17 o
  -1  -9   1       32.37       39.55      6.58 o
   0  -9   1       17.85       15.19      5.75 o
   1  -9   1        2.54        2.46     12.48 o
   2  -9   1       48.53       53.40      6.18 o
   3  -9   1      248.54      238.40     15.02 o
   4  -9   1       12.82       11.93     11.53 o
  -8  -8   1        4.51        8.77     14.24 o
  -7  -8   1       39.86       36.26     14.51 o
  -6  -8   1       45.85       37.45     13.47 o
  -5  -8   1       72.46       61.41     12.65 o
  -4  -8   1       44.55       41.31     11.71 o
  -3  -8   1       87.56       83.37     11.15 o
  -2  -8   1      185.83      208.87      8.79 o
  -1  -8   1       26.29       29.99      3.74 o
   0  -8   1       29.38       32.09      3.59 o
   1  -8   1       49.22       44.44      2.55 o
   2  -8   1       23.55       26.03      5.18 o
   3  -8   1       23.61       25.15      5.21 o
   4  -8   1       34.80       34.03      7.52 o
   5  -8   1      143.03      124.94     10.66 o
   6  -8   1       91.97       87.07     12.35 o
   7  -8   1        9.34       12.50     14.39 o
 -10  -7   1       13.55       16.01     14.03 o
  -9  -7   1      180.17      177.37     12.85 o
  -8  -7   1        5.07       11.83     10.61 o
  -7  -7   1        4.67        5.63      9.33 o
  -6  -7   1      124.61      119.56      8.01 o
  -5  -7   1      112.38      113.34      6.78 o
  -4  -7   1      291.80      298.57     10.47 o
  -3  -7   1        7.96       10.38      6.23 o
  -2  -7   1      127.63      124.59      3.81 o
  -1  -7   1       42.82       48.23      2.85 o
   0  -7   1      108.24      100.58      1.67 o
   1  -7   1      235.90      237.17      5.64 o
   2  -7   1      246.69      265.12      5.86 o
   3  -7   1      389.25      400.60      6.79 o
   4  -7   1       60.15       53.63      6.00 o
   5  -7   1      199.97      202.17      7.47 o
   6  -7   1       10.95       15.91      6.65 o
   7  -7   1       56.38       53.42     10.64 o
   8  -7   1       36.63       10.64     10.55 o
   9  -7   1        1.74        2.10     13.60 o
 -11  -6   1       37.24       35.30     14.66 o
 -10  -6   1       76.32       90.36     10.48 o
  -9  -6   1       23.17       19.63      8.48 o
  -8  -6   1       16.33       14.19      8.51 o
  -7  -6   1       31.38       35.34      9.29 o
  -6  -6   1      143.04      135.22      9.64 o
  -5  -6   1      105.31      101.77      6.01 o
  -4  -6   1      169.87      167.67      6.70 o
  -3  -6   1       93.80      103.20      4.58 o
  -2  -6   1       33.74       33.41      2.08 o
  -1  -6   1      515.68      531.81      8.35 o
   0  -6   1      223.36      235.42      2.95 o
   1  -6   1      282.44      283.08      3.95 o
   2  -6   1      357.79      378.62      5.45 o
   3  -6   1      458.61      457.14      5.61 o
   4  -6   1      270.63      286.26      9.69 o
   5  -6   1      567.87      579.25     13.91 o
   6  -6   1      619.14      638.11     10.93 o
   7  -6   1       13.70       19.32      8.13 o
   8  -6   1      355.74      354.39     15.64 o
   9  -6   1       55.75       49.16      9.43 o
  10  -6   1      201.69      211.67     14.23 o
  11  -6   1       38.44       39.84     15.29 o
 -12  -5   1       33.72       33.50     15.11 o
 -11  -5   1       92.40       86.99      8.13 o
 -10  -5   1       16.54       27.75      8.23 o
  -9  -5   1       93.38      101.22      8.97 o
  -8  -5   1      298.37      322.30     13.99 o
  -7  -5   1       90.63       81.95      5.36 o
  -6  -5   1       20.93       16.27      4.14 o
  -5  -5   1      125.78      133.90      4.17 o
  -4  -5   1      570.95      584.00      8.07 o
  -3  -5   1       76.58       76.11      3.21 o
  -2  -5   1       61.80       65.60      2.74 o
  -1  -5   1      638.76      653.75      5.71 o
   0  -5   1       55.31       53.99      2.43 o
   1  -5   1        4.89        8.43      1.52 o
   2  -5   1      220.84      230.01      3.51 o
   3  -5   1      458.22      472.98      5.45 o
   4  -5   1      353.85      355.35      5.50 o
   5  -5   1      234.59      237.13      4.77 o
   6  -5   1     1415.68     1404.83     13.41 o
   7  -5   1       14.50       13.12      4.77 o
   8  -5   1       82.48       80.32      5.27 o
   9  -5   1      154.68      155.14     10.59 o
  10  -5   1       93.57      106.19     11.04 o
  11  -5   1       24.22       14.09      9.16 o
  12  -5   1       65.20       76.44     14.07 o
 -13  -4   1       59.62       74.50     12.74 o
 -12  -4   1       25.85       29.68     12.97 o
 -11  -4   1       70.92       64.06      6.92 o
 -10  -4   1      171.78      163.21      7.60 o
  -9  -4   1       40.47       40.33      5.42 o
  -8  -4   1      319.58      308.36      7.13 o
  -7  -4   1      259.98      252.36      6.36 o
  -6  -4   1      656.32      657.99     16.62 o
  -5  -4   1       41.95       39.55      3.88 o
  -4  -4   1      352.05      362.91      6.93 o
  -3  -4   1       98.29       98.51      4.33 o
  -2  -4   1      606.57      610.17     10.59 o
  -1  -4   1      854.92      845.09      6.44 o
   0  -4   1     1521.50     1584.12      8.88 o
   1  -4   1      203.54      188.69      1.96 o
   2  -4   1      118.85      130.52      2.90 o
   3  -4   1       40.99       36.83      2.32 o
   4  -4   1      105.19      112.14      3.91 o
   5  -4   1      493.05      500.97      7.32 o
   6  -4   1      537.93      580.58      9.71 o
   7  -4   1      378.96      385.47     10.38 o
   8  -4   1        8.10        9.18      4.13 o
   9  -4   1       27.74       29.06      4.60 o
  10  -4   1        6.78        7.34      5.46 o
  11  -4   1       14.97       18.27      7.61 o
  12  -4   1      134.36      142.34     12.77 o
  13  -4   1        2.29        0.66     12.59 o
 -14  -3   1        0.58        8.89     15.29 o
 -13  -3   1       32.19       21.77     13.15 o
 -12  -3   1       26.09       27.69      7.66 o
 -11  -3   1       13.60       11.92      5.74 o
 -10  -3   1       55.38       51.41      7.66 o
  -9  -3   1      555.95      560.94     11.99 o
  -8  -3   1       62.75       62.95      4.18 o
  -7  -3   1       87.21       82.57      3.98 o
  -6  -3   1      134.19      124.42      6.06 o
  -5  -3   1      753.17      762.26      9.89 o
  -4  -3   1      473.62      507.29      6.96 o
  -3  -3   1      504.06      511.82     16.65 o
  -2  -3   1     1065.47     1020.78     14.43 o
  -1  -3   1      439.13      426.53      3.94 o
   0  -3   1      267.46      265.00      3.71 o
   1  -3   1      584.30      603.55      3.42 o
   2  -3   1     1219.58     1207.49      6.48 o
   3  -3   1      615.34      635.72      6.81 o
   4  -3   1     2333.33     2375.33     23.90 o
   5  -3   1      661.75      712.71     21.09 o
   6  -3   1      387.83      377.85      6.10 o
   7  -3   1       66.27       56.62      3.46 o
   8  -3   1       22.89       24.66      3.48 o
   9  -3   1      258.95      257.30      5.63 o
  10  -3   1      267.85      273.36      9.27 o
  11  -3   1       12.77        8.97      6.00 o
  12  -3   1       80.75       84.44     11.37 o
  13  -3   1       61.58       68.97     11.07 o
 -14  -2   1       27.57       28.43     12.62 o
 -13  -2   1       37.22       47.86     12.02 o
 -12  -2   1      103.72       91.84      6.37 o
 -11  -2   1       50.72       41.34      5.68 o
 -10  -2   1       94.35       97.14      4.72 o
  -9  -2   1      621.82      659.94     12.59 o
  -8  -2   1      305.94      326.85      7.67 o
  -7  -2   1      159.27      162.22      4.39 o
  -6  -2   1      910.61      903.89     12.35 o
  -5  -2   1      572.52      595.66      9.46 o
  -4  -2   1      825.84      819.97      8.71 o
  -3  -2   1      529.25      524.23      9.39 o
  -2  -2   1     6259.93     6105.77     74.44 o
  -1  -2   1     5348.85     5111.94     67.23 o
   0  -2   1     4051.99     3945.19     45.45 o
   1  -2   1     6872.45     6511.31     41.85 o
   2  -2   1     5662.64     5587.04     44.26 o
   3  -2   1     1827.60     1816.35      7.48 o
   4  -2   1      944.28      889.74      7.08 o
   5  -2   1      225.70      223.15      4.90 o
   6  -2   1      413.47      436.81      6.86 o
   7  -2   1      457.73      471.42     10.11 o
   8  -2   1      404.41      403.94     10.52 o
   9  -2   1        5.19        8.07      3.97 o
  10  -2   1      312.56      347.10      6.73 o
  11  -2   1       87.67       87.88      8.98 o
  12  -2   1       38.69       46.84     10.47 o
  13  -2   1       77.49       78.45     11.17 o
  14  -2   1        7.59        7.28     12.93 o
 -14  -1   1       31.40       28.13     13.60 o
 -13  -1   1       70.77       78.91     10.55 o
 -12  -1   1        9.81       17.13      5.65 o
 -11  -1   1      212.87      223.83      6.89 o
 -10  -1   1       62.25       62.36      4.10 o
  -9  -1   1       68.65       78.29      8.81 o
  -8  -1   1       25.47       23.14      5.17 o
  -7  -1   1      627.60      654.51     14.32 o
  -6  -1   1      245.50      253.68      8.36 o
  -5  -1   1     1306.71     1299.35     16.04 o
  -4  -1   1     2252.67     2164.26     18.59 o
  -3  -1   1      128.26      133.56      5.96 o
  -2  -1   1     6767.76     6488.77     98.26 o
  -1  -1   1      742.25      700.92      6.77 o
   1  -1   1     2909.66     2771.43     34.59 o
   2  -1   1    14088.56    12926.21     98.98 o
   3  -1   1       56.84       45.32      3.87 o
   4  -1   1       75.44       85.78      2.36 o
   5  -1   1      233.17      231.71      3.33 o
   6  -1   1      909.66      892.90     13.04 o
   7  -1   1       88.74       93.80      3.54 o
   8  -1   1      199.05      210.59      4.47 o
   9  -1   1      195.05      179.74      4.51 o
  10  -1   1       14.35       14.73      3.36 o
  11  -1   1       53.35       51.48      3.73 o
  12  -1   1       79.19       66.80      8.80 o
  13  -1   1       73.99       82.12     11.41 o
  14  -1   1        2.46        2.51     13.71 o
 -14   0   1       39.28       27.87     11.02 o
 -13   0   1       39.49       38.76      9.66 o
 -12   0   1       26.27       24.00      8.86 o
 -11   0   1       13.60       18.47      8.14 o
 -10   0   1      272.39      259.94      8.51 o
  -9   0   1      279.15      287.60      8.10 o
  -8   0   1        2.94        7.20      3.33 o
  -7   0   1     1024.69     1029.43     11.61 o
  -6   0   1     1420.13     1505.18     18.40 o
  -5   0   1       65.58       73.11      5.45 o
  -4   0   1     1299.81     1233.98     13.98 o
  -3   0   1      481.19      431.89      8.13 o
   2   0   1       23.88       26.27      2.42 o
   3   0   1     4255.50     3821.26     53.24 o
   4   0   1      388.84      346.32      5.26 o
   5   0   1       14.22       22.87      2.60 o
   6   0   1      925.32      985.09     10.27 o
   7   0   1      687.96      671.02     13.07 o
   8   0   1      135.18      148.44      3.94 o
   9   0   1       32.51       30.73      2.56 o
  10   0   1       87.64       88.32      4.41 o
  11   0   1      159.46      166.51      4.26 o
  12   0   1      127.89      140.48     10.83 o
  13   0   1        7.77       15.97     11.02 o
  14   0   1       48.87       57.45     13.11 o
 -14   1   1       29.72       24.34     12.91 o
 -13   1   1       70.98       66.59      9.70 o
 -12   1   1       10.06       14.71      9.50 o
 -11   1   1      218.92      237.31     12.56 o
 -10   1   1       60.01       48.23      6.13 o
  -9   1   1       69.63       85.76      5.60 o
  -8   1   1       25.30       24.88      4.12 o
  -7   1   1      619.46      652.20     13.55 o
  -6   1   1      245.04      248.34      8.47 o
  -5   1   1     1301.93     1271.35     29.01 o
  -4   1   1     2275.12     2179.31     18.64 o
  -3   1   1      131.77      138.91      5.74 o
  -2   1   1     6768.50     6455.51     96.93 o
   1   1   1     2903.62     2737.12     27.81 o
   2   1   1    14035.71    12879.88     65.30 o
   3   1   1       60.80       53.15      1.97 o
   4   1   1       74.99       83.05      3.28 o
   5   1   1      239.07      236.21      7.36 o
   6   1   1      915.51      912.96     21.51 o
   7   1   1       84.53       89.55      6.20 o
   8   1   1      197.10      216.34      6.46 o
   9   1   1      195.71      195.86      9.35 o
  10   1   1       12.59        9.67      5.55 o
  11   1   1       52.71       44.22      2.96 o
  12   1   1       81.83       78.11      8.93 o
  13   1   1       76.21      103.45     11.06 o
  14   1   1        2.65       -0.85      2.33 o
 -14   2   1       26.42       24.66      9.07 o
 -13   2   1       36.58       43.44      7.50 o
 -12   2   1      105.67      112.16     10.20 o
 -11   2   1       50.36       38.40      8.30 o
 -10   2   1       96.60      104.49      9.73 o
  -9   2   1      631.49      665.91     20.99 o
  -8   2   1      307.44      336.74      8.14 o
  -7   2   1      159.92      164.66      5.97 o
  -6   2   1      908.00      912.31     15.46 o
  -5   2   1      561.73      586.24      8.10 o
  -4   2   1      830.86      823.49     14.45 o
  -3   2   1      548.19      544.92      5.98 o
  -2   2   1     6318.67     6049.38     81.98 o
  -1   2   1     5348.10     5097.36     95.63 o
   1   2   1     6834.01     6449.66     69.74 o
   2   2   1     5627.97     5481.51     37.20 o
   3   2   1     1835.86     1826.14      7.69 o
   4   2   1      947.13      887.34      4.50 o
   5   2   1      234.27      225.30      2.77 o
   6   2   1      413.59      432.91      9.89 o
   7   2   1      447.27      455.63      6.26 o
   8   2   1      395.67      392.52      6.91 o
   9   2   1        4.63        2.51      3.58 o
  10   2   1      314.54      328.04      7.22 o
  11   2   1       85.04       95.74      3.51 o
  12   2   1       37.87       39.88      6.16 o
  13   2   1       77.71       72.08     13.28 o
  14   2   1        7.23        6.54      8.96 o
 -14   3   1        0.78        3.19     14.65 o
 -13   3   1       32.14       30.02     10.27 o
 -12   3   1       27.02       30.67     11.14 o
 -11   3   1       15.43        9.08      8.40 o
 -10   3   1       53.84       67.40      7.81 o
  -9   3   1      552.44      560.73      9.91 o
  -8   3   1       63.34       66.50      3.47 o
  -7   3   1       84.32       72.68      4.09 o
  -6   3   1      133.60      131.85      3.96 o
  -5   3   1      770.35      768.40      9.65 o
  -4   3   1      457.82      476.98      4.66 o
  -3   3   1      501.42      499.03      3.70 o
  -2   3   1     1079.04     1030.01      7.71 o
  -1   3   1      446.83      438.69      9.31 o
   1   3   1      586.09      602.26     10.67 o
   2   3   1     1217.69     1203.30      9.80 o
   3   3   1      601.02      600.51      5.91 o
   4   3   1     2336.27     2380.56      9.73 o
   5   3   1      671.08      724.42      4.62 o
   6   3   1      386.73      374.37      3.77 o
   7   3   1       68.29       63.75      2.04 o
   8   3   1       22.27       22.51      1.88 o
   9   3   1      257.63      256.75      5.02 o
  10   3   1      264.76      274.84      4.26 o
  11   3   1       12.95       11.06      3.87 o
  12   3   1       82.87       87.25      9.06 o
  13   3   1       59.26       60.52     12.59 o
 -13   4   1       60.22       62.81     14.16 o
 -12   4   1       27.07       36.33      6.15 o
 -11   4   1       71.58       69.91      5.60 o
 -10   4   1      172.28      171.75      6.51 o
  -9   4   1       41.29       44.10      3.54 o
  -8   4   1      317.15      311.47      9.80 o
  -7   4   1      257.74      253.04      6.42 o
  -6   4   1      657.28      672.47      6.26 o
  -5   4   1       42.72       39.45      2.07 o
  -4   4   1      353.67      370.40      3.86 o
  -3   4   1       92.23       95.04      4.22 o
  -2   4   1      617.33      616.75     12.42 o
   2   4   1      118.68      126.61      6.65 o
   3   4   1       39.93       35.98      2.40 o
   4   4   1      101.99      100.60      2.19 o
   5   4   1      496.46      505.28      4.67 o
   6   4   1      537.74      559.35      7.68 o
   7   4   1      373.23      388.62      6.85 o
   8   4   1        6.79        7.46      4.75 o
   9   4   1       26.43       24.95      5.16 o
  10   4   1        6.22        9.02      6.35 o
  11   4   1       15.43       22.61     10.70 o
  12   4   1      133.98      138.61     12.52 o
  13   4   1        2.31        2.21     15.03 o
 -12   5   1       32.57       35.96     14.45 o
 -11   5   1       92.95       91.42      6.10 o
 -10   5   1       16.55       21.22      4.84 o
  -9   5   1       92.12       91.71      4.32 o
  -8   5   1      307.49      313.55      6.04 o
  -7   5   1       93.00       89.36      6.13 o
  -6   5   1       20.96       22.15      2.44 o
  -5   5   1      131.28      128.21      3.26 o
  -4   5   1      579.47      586.23     10.58 o
  -3   5   1       75.52       78.39      4.09 o
  -2   5   1       64.43       61.93      4.39 o
  -1   5   1      639.51      636.69     10.51 o
   0   5   1       51.85       42.86      4.15 o
   1   5   1        4.83        6.67      4.40 o
   2   5   1      224.99      239.40      9.49 o
   3   5   1      447.89      462.63      7.54 o
   4   5   1      350.68      339.69      5.13 o
   5   5   1      234.99      236.36      2.87 o
   6   5   1     1400.30     1393.49      9.48 o
   7   5   1       14.09       12.01      2.49 o
   8   5   1       82.63       74.21      4.18 o
   9   5   1      160.29      166.31      5.97 o
  10   5   1       92.29       98.72      5.05 o
  11   5   1       23.74       20.64     10.13 o
  12   5   1       65.06       55.11     14.89 o
 -11   6   1       37.56       44.48      8.05 o
 -10   6   1       79.04       74.33      6.79 o
  -9   6   1       22.21       21.40      6.73 o
  -8   6   1       15.99       14.53      1.94 o
  -7   6   1       29.63       28.02      3.23 o
  -6   6   1      138.09      134.81      6.64 o
  -5   6   1      108.87      108.52      5.09 o
  -4   6   1      170.33      177.94      5.98 o
  -3   6   1       95.84      103.46      5.44 o
  -2   6   1       35.19       29.90      5.25 o
  -1   6   1      515.04      549.29     11.14 o
   0   6   1      217.42      236.23      7.79 o
   1   6   1      280.76      270.57     11.80 o
   2   6   1      363.52      368.28     15.43 o
   3   6   1      460.39      440.43     12.10 o
   4   6   1      272.97      278.08      6.98 o
   5   6   1      565.37      574.04     11.01 o
   6   6   1      620.41      656.09      7.67 o
   7   6   1       12.49       15.13      4.29 o
   8   6   1      354.63      355.84      7.67 o
   9   6   1       56.54       47.74      6.03 o
  10   6   1      201.51      206.22     11.44 o
  11   6   1       36.75       39.68     14.14 o
 -10   7   1       13.71       13.71      8.85 o
  -9   7   1      179.26      194.89      8.84 o
  -8   7   1        5.93       11.08      7.57 o
  -7   7   1        4.70        5.62      6.79 o
  -6   7   1      124.01      118.30      7.08 o
  -5   7   1      110.90      118.41      5.60 o
  -4   7   1      291.69      301.75      9.36 o
  -3   7   1        7.62        6.33      6.06 o
  -2   7   1      128.32      121.47      7.30 o
  -1   7   1       45.61       50.41      5.85 o
   0   7   1      104.46       93.62      6.55 o
   1   7   1      236.45      244.57      8.37 o
   2   7   1      242.46      268.10     16.27 o
   3   7   1      388.79      394.58     12.27 o
   4   7   1       60.99       57.13      6.10 o
   5   7   1      201.22      192.17      8.53 o
   6   7   1        9.96       14.25      5.61 o
   7   7   1       56.91       53.40      6.71 o
   8   7   1       36.80       22.97      7.57 o
   9   7   1        2.00        4.45      8.66 o
  -8   8   1        4.68        3.56     10.38 o
  -7   8   1       40.39       35.56      9.57 o
  -6   8   1       47.98       41.12      8.77 o
  -5   8   1       71.46       76.83      8.47 o
  -4   8   1       43.74       46.76      7.43 o
  -3   8   1       85.66       83.69      8.27 o
  -2   8   1      190.17      201.86      8.90 o
  -1   8   1       26.21       39.52      7.03 o
   0   8   1       29.80       33.37      7.40 o
   1   8   1       50.59       48.97      7.55 o
   2   8   1       23.71       20.35      6.61 o
   3   8   1       23.37       23.28      7.70 o
   4   8   1       34.21       34.51      8.11 o
   5   8   1      141.78      145.43      8.48 o
   6   8   1       91.54       82.25      9.05 o
   7   8   1        9.68       12.24     12.78 o
  -5   9   1        7.78        6.95     16.14 o
  -4   9   1        7.13       13.79     11.07 o
  -3   9   1        5.50        6.07     12.86 o
  -2   9   1       68.20       63.96      9.81 o
  -1   9   1       32.19       44.13      8.72 o
   0   9   1       17.52       10.73     10.11 o
   1   9   1        2.55        3.15      9.46 o
   2   9   1       47.21       57.44      9.71 o
   3   9   1      247.72      230.32     10.32 o
   4   9   1       13.19       12.95      9.95 o
  -5  -9   2       14.30       18.18     16.40 o
  -4  -9   2       60.62       48.39     12.01 o
  -3  -9   2        6.68        9.32      8.64 o
  -2  -9   2        4.23        7.29      7.92 o
  -1  -9   2       45.74       47.51      6.62 o
   0  -9   2       28.72       29.90      5.98 o
   1  -9   2       16.98       11.66      9.45 o
   2  -9   2       29.89       26.67      8.91 o
   3  -9   2       24.12       30.17      9.27 o
   4  -9   2       97.20      100.68     12.59 o
  -8  -8   2        5.33        8.75     16.09 o
  -7  -8   2       51.34       40.13     13.97 o
  -6  -8   2       39.33       19.57     10.79 o
  -5  -8   2       19.22       17.63      9.97 o
  -4  -8   2       38.93       32.14      9.75 o
  -3  -8   2      161.03      138.96     10.95 o
  -2  -8   2      215.42      204.30     19.97 o
  -1  -8   2       87.32       85.71      5.80 o
   0  -8   2       14.16       12.56      3.44 o
   1  -8   2      124.33      130.59      3.60 o
   2  -8   2       60.11       60.25      3.68 o
   3  -8   2        7.11        8.65      5.17 o
   4  -8   2       62.60       64.36     10.02 o
   5  -8   2      121.11      120.05     11.00 o
   6  -8   2       64.06       48.83     13.74 o
   7  -8   2       18.11       16.21     15.83 o
 -10  -7   2       14.31       12.39     13.17 o
  -9  -7   2       30.81       28.46     13.23 o
  -8  -7   2       54.94       54.00     12.86 o
  -7  -7   2       15.27       22.64     11.71 o
  -6  -7   2      100.15       90.80      7.26 o
  -5  -7   2       53.53       55.46      6.58 o
  -4  -7   2      159.75      145.75     10.61 o
  -3  -7   2      138.42      151.73      7.35 o
  -2  -7   2      117.11      114.44      3.67 o
  -1  -7   2       43.12       43.25      2.74 o
   0  -7   2       22.35       19.57      1.77 o
   1  -7   2      485.74      477.57      6.56 o
   2  -7   2       27.44       25.83      3.79 o
   3  -7   2      157.93      154.74      5.01 o
   4  -7   2      322.93      349.05      8.93 o
   5  -7   2      184.95      167.01      6.82 o
   6  -7   2      219.64      204.44      7.17 o
   7  -7   2      158.69      148.61     11.49 o
   8  -7   2       81.14       72.89     12.81 o
   9  -7   2        5.80        8.92     15.20 o
 -11  -6   2       33.98       35.71     14.59 o
 -10  -6   2        1.74        8.97     10.57 o
  -9  -6   2       68.41       65.79     10.85 o
  -8  -6   2        0.53       -3.25      9.74 o
  -7  -6   2       32.43       28.71      8.02 o
  -6  -6   2       35.27       39.49      7.59 o
  -5  -6   2      186.24      170.97     13.54 o
  -4  -6   2       95.69       94.17      6.12 o
  -3  -6   2       45.29       40.44      3.69 o
  -2  -6   2      231.48      243.63      3.32 o
  -1  -6   2      165.78      174.65      2.98 o
   0  -6   2       41.13       48.21      2.03 o
   1  -6   2      250.75      260.21      4.06 o
   2  -6   2      631.67      654.11      5.71 o
   3  -6   2      148.45      143.30      3.99 o
   4  -6   2      370.45      380.73      8.27 o
   5  -6   2        9.46       13.27      4.54 o
   6  -6   2       14.89       12.75      4.09 o
   7  -6   2       95.08       77.98      9.39 o
   8  -6   2      189.87      193.86     12.08 o
   9  -6   2       61.62       71.37     12.28 o
  10  -6   2       25.54       30.21     13.79 o
  11  -6   2       48.31       50.93     14.41 o
 -12  -5   2       52.81       30.10     14.22 o
 -11  -5   2       28.41       31.92      8.08 o
 -10  -5   2       48.02       46.64      9.31 o
  -9  -5   2      136.10      134.88     10.94 o
  -8  -5   2        9.32       15.65      8.10 o
  -7  -5   2      276.65      267.52      6.95 o
  -6  -5   2       24.81       21.50      4.59 o
  -5  -5   2      579.33      609.42     13.62 o
  -4  -5   2      654.90      672.74      7.61 o
  -3  -5   2      170.17      173.56      4.52 o
  -2  -5   2        3.19        2.99      1.12 o
  -1  -5   2      171.92      169.29      2.10 o
   0  -5   2       10.70        8.52      1.53 o
   1  -5   2      562.05      590.81      5.30 o
   2  -5   2      133.88      136.14      2.70 o
   3  -5   2      651.09      700.49      7.98 o
   4  -5   2      624.72      641.73      6.46 o
   5  -5   2      105.39      108.49      3.75 o
   6  -5   2      195.23      206.13      6.12 o
   7  -5   2      118.43      106.91      5.25 o
   8  -5   2      360.54      364.23      9.54 o
   9  -5   2        6.79       11.56      6.88 o
  10  -5   2      135.99      141.68     11.89 o
  11  -5   2       32.08       33.92     11.28 o
  12  -5   2       36.97       35.94     12.53 o
 -13  -4   2        2.08        6.53     15.26 o
 -12  -4   2       14.94       20.26     12.48 o
 -11  -4   2       70.50       76.83      9.78 o
 -10  -4   2       39.07       41.17      6.45 o
  -9  -4   2      248.86      244.70     14.64 o
  -8  -4   2      140.01      133.30     10.55 o
  -7  -4   2        7.65        8.11      3.47 o
  -6  -4   2       55.63       50.70      3.62 o
  -5  -4   2      210.09      200.57      5.24 o
  -4  -4   2      533.81      557.16      7.56 o
  -3  -4   2       60.50       60.14      3.58 o
  -2  -4   2      567.31      590.78      6.28 o
  -1  -4   2     1900.00     1977.32     13.82 o
   0  -4   2      161.80      177.90      2.65 o
   1  -4   2     1883.44     2035.46     10.80 o
   2  -4   2       97.11      106.13      2.63 o
   3  -4   2      144.27      137.79      2.73 o
   4  -4   2      204.96      200.24      3.79 o
   5  -4   2     1559.13     1609.25     22.17 o
   6  -4   2      338.41      339.21      6.58 o
   7  -4   2      186.72      196.94      7.42 o
   8  -4   2      359.71      362.94      7.33 o
   9  -4   2        1.72        4.64      4.78 o
  10  -4   2       76.86       73.94      5.59 o
  11  -4   2        8.77        4.61      6.78 o
  12  -4   2      105.97      128.35     11.66 o
 -14  -3   2        5.86       14.94     15.05 o
 -13  -3   2       45.58       54.63     12.85 o
 -12  -3   2       93.95       83.92      7.60 o
 -11  -3   2       26.68       27.17      5.81 o
 -10  -3   2      771.70      782.04     17.25 o
  -9  -3   2      130.75      123.01      9.50 o
  -8  -3   2        9.94       11.23      3.04 o
  -7  -3   2      188.89      196.15      5.64 o
  -6  -3   2      301.29      292.47      7.04 o
  -5  -3   2      296.38      331.99     12.65 o
  -4  -3   2      496.57      485.98     11.05 o
  -3  -3   2      405.94      396.40      6.48 o
  -2  -3   2      415.87      420.07      7.17 o
  -1  -3   2      126.29      122.99      2.91 o
   0  -3   2     1312.11     1205.14      8.04 o
   1  -3   2      449.11      446.95      5.87 o
   2  -3   2      894.46      888.58      5.32 o
   3  -3   2       69.99       62.11      2.05 o
   4  -3   2     1085.87     1141.43      6.91 o
   5  -3   2      528.55      523.64     10.20 o
   6  -3   2      111.06      121.60      4.64 o
   7  -3   2      465.25      468.47      6.96 o
   8  -3   2      343.12      339.46      8.09 o
   9  -3   2      201.63      186.38      4.82 o
  10  -3   2      211.83      207.63      5.84 o
  11  -3   2       37.40       35.55      5.89 o
  12  -3   2       16.37       12.00     11.18 o
  13  -3   2       29.97       27.37     12.18 o
 -14  -2   2       21.01       15.94     14.92 o
 -13  -2   2       95.10      105.18     11.16 o
 -12  -2   2        3.73        4.42      6.27 o
 -11  -2   2      277.14      272.17      8.21 o
 -10  -2   2       90.49       98.70      5.83 o
  -9  -2   2      239.83      243.06     11.13 o
  -8  -2   2       20.87       21.30      3.79 o
  -7  -2   2      189.05      188.63      4.83 o
  -6  -2   2      744.20      778.21      9.74 o
  -5  -2   2       73.16       83.19      3.90 o
  -4  -2   2      378.16      376.82      6.31 o
  -3  -2   2     1030.49     1024.33      9.37 o
  -2  -2   2       92.34       88.79      3.76 o
  -1  -2   2      345.27      348.11      3.59 o
   0  -2   2     1347.21     1351.32      4.88 o
   1  -2   2     2304.97     2341.16      9.48 o
   2  -2   2     1882.22     1884.35      7.68 o
   3  -2   2     2312.35     2141.45      8.73 o
   4  -2   2      739.56      725.65      6.32 o
   5  -2   2      443.73      450.91      6.37 o
   6  -2   2      802.64      826.96      8.87 o
   7  -2   2       75.67       84.59      3.32 o
   8  -2   2      468.06      464.81     11.61 o
   9  -2   2      214.77      223.98      8.28 o
  10  -2   2      228.60      229.81      5.52 o
  11  -2   2       58.20       52.37      3.81 o
  12  -2   2        6.36        7.64     10.53 o
  13  -2   2      100.03      109.57     11.07 o
 -14  -1   2       71.63       71.25     13.86 o
 -13  -1   2        1.34        5.24     11.14 o
 -12  -1   2       50.71       43.81      5.67 o
 -11  -1   2      114.66      114.37     10.76 o
 -10  -1   2       70.96       62.27      6.13 o
  -9  -1   2       96.31      112.93      6.46 o
  -8  -1   2       64.76       71.13      4.87 o
  -7  -1   2      108.89      105.24      6.26 o
  -6  -1   2      522.97      531.15     11.99 o
  -5  -1   2      406.26      416.74     10.05 o
  -4  -1   2     1040.50     1006.26     13.56 o
  -3  -1   2     3022.04     2937.20     20.24 o
  -2  -1   2      278.57      260.82      6.23 o
  -1  -1   2     1295.43     1254.43     10.66 o
   0  -1   2     2591.02     2478.58     12.60 o
   1  -1   2     8097.89     7424.24     63.12 o
   2  -1   2      213.31      221.40      2.07 o
   3  -1   2     1118.84     1091.36     10.62 o
   4  -1   2      595.74      608.43      4.88 o
   5  -1   2      417.29      398.80      4.38 o
   6  -1   2       50.17       42.16      2.20 o
   7  -1   2      488.52      481.71     12.15 o
   8  -1   2       69.45       68.04      2.62 o
   9  -1   2       12.99       14.77      2.61 o
  10  -1   2       78.41       71.33      4.42 o
  11  -1   2      442.21      447.22      7.24 o
  12  -1   2      133.44      134.24     10.66 o
  13  -1   2       11.62       17.89     10.19 o
  14  -1   2       37.48       49.73     13.67 o
 -14   0   2      104.18       85.03     12.11 o
 -13   0   2      119.93      122.97     12.13 o
 -12   0   2      240.05      251.04     13.85 o
 -11   0   2       20.00        8.25      7.77 o
 -10   0   2       15.73       10.36      5.22 o
  -9   0   2        0.03        6.43      4.65 o
  -8   0   2      424.45      423.67     10.07 o
  -7   0   2     1310.76     1308.11     62.04 o
  -6   0   2     2777.90     3119.85     27.04 o
  -5   0   2      167.53      148.77      6.18 o
  -4   0   2       68.99       73.97      5.11 o
  -3   0   2      156.51      146.65      5.24 o
  -2   0   2    12410.83    11039.24    124.21 o
   1   0   2     2736.92     2526.54     28.47 o
   2   0   2      177.53      162.94      2.03 o
   3   0   2      549.50      541.83     14.23 o
   4   0   2       81.51       90.04      3.12 o
   5   0   2       24.86       34.80      3.51 o
   6   0   2      713.46      738.30      6.32 o
   7   0   2       72.26       83.15      2.27 o
   8   0   2      324.73      324.06      4.01 o
   9   0   2      469.97      471.40      7.65 o
  10   0   2       29.07       32.12      1.96 o
  11   0   2        8.10        3.23      1.84 o
  12   0   2       29.14       38.46      9.50 o
  13   0   2       57.53       78.80     10.32 o
  14   0   2       18.10        8.64     12.04 o
 -14   1   2       72.98       73.80     12.57 o
 -13   1   2        1.67        6.17      9.58 o
 -12   1   2       50.24       51.96      9.55 o
 -11   1   2      118.35      123.19     10.70 o
 -10   1   2       69.41       65.26      6.10 o
  -9   1   2       97.07      115.02      5.90 o
  -8   1   2       67.56       75.91      4.70 o
  -7   1   2      104.29       95.97      4.74 o
  -6   1   2      523.88      543.11     11.68 o
  -5   1   2      404.95      442.79      9.66 o
  -4   1   2     1057.71     1019.48     13.17 o
  -3   1   2     3006.09     2891.69     19.38 o
  -2   1   2      275.76      269.55      5.86 o
  -1   1   2     1309.95     1269.60     27.18 o
   0   1   2     2566.80     2418.89     13.24 o
   1   1   2     8079.28     7421.84     54.64 o
   2   1   2      210.30      215.22      2.31 o
   3   1   2     1128.30     1097.60      5.10 o
   4   1   2      579.68      608.73      8.59 o
   5   1   2      418.59      392.81      5.02 o
   6   1   2       49.93       42.46      5.23 o
   7   1   2      475.84      496.78     11.66 o
   8   1   2       72.39       67.34      1.81 o
   9   1   2       12.81       12.63      0.79 o
  10   1   2       75.95       67.79      7.92 o
  11   1   2      444.28      448.65     14.96 o
  12   1   2      133.92      179.58     11.41 o
  13   1   2       12.12       14.90      7.67 o
  14   1   2       38.07       46.27      8.64 o
 -14   2   2       20.68       19.91     13.78 o
 -13   2   2       92.14       84.17     11.23 o
 -12   2   2        2.98        7.19      7.78 o
 -11   2   2      282.13      255.08     13.09 o
 -10   2   2       91.70       92.87      9.65 o
  -9   2   2      242.59      246.43      8.03 o
  -8   2   2       18.60       17.66      4.73 o
  -7   2   2      188.69      195.15      6.16 o
  -6   2   2      738.19      783.67     14.41 o
  -5   2   2       70.97       88.39      3.44 o
  -4   2   2      374.37      378.37      4.89 o
  -3   2   2     1025.41     1000.89      8.94 o
  -2   2   2       91.87       91.35      2.75 o
  -1   2   2      336.74      338.78      3.38 o
   0   2   2     1347.36     1351.64     11.68 o
   1   2   2     2271.93     2257.16     11.95 o
   2   2   2     1916.25     1913.47      7.48 o
   3   2   2     2311.47     2144.89      7.58 o
   4   2   2      738.91      735.96      5.27 o
   5   2   2      444.51      440.54      4.15 o
   6   2   2      806.60      812.34      8.81 o
   7   2   2       75.20       79.05      1.72 o
   8   2   2      462.90      452.10      7.30 o
   9   2   2      221.92      222.10      2.79 o
  10   2   2      226.55      221.57      2.89 o
  11   2   2       58.73       54.79      2.76 o
  12   2   2        5.39        8.15      6.68 o
  13   2   2       99.06      116.12      7.96 o
 -14   3   2        5.35       11.08     12.02 o
 -13   3   2       47.07       46.61      6.46 o
 -12   3   2       94.40      100.83      5.73 o
 -11   3   2       28.13       29.02      6.48 o
 -10   3   2      763.79      758.75     19.01 o
  -9   3   2      132.33      122.86      9.26 o
  -8   3   2        9.57        9.48      4.51 o
  -7   3   2      187.01      192.80      4.80 o
  -6   3   2      304.59      298.92      5.42 o
  -5   3   2      296.45      318.37      5.60 o
  -4   3   2      502.77      500.82      4.80 o
  -3   3   2      400.03      386.79      8.67 o
  -2   3   2      416.54      413.92      3.50 o
  -1   3   2      127.14      128.00      5.72 o
   1   3   2      440.35      426.77      9.09 o
   2   3   2      887.96      872.96      6.16 o
   3   3   2       66.86       60.35      1.78 o
   4   3   2     1065.97     1095.39      8.61 o
   5   3   2      527.46      536.11      4.87 o
   6   3   2      108.94      114.46      3.19 o
   7   3   2      460.74      455.39      9.59 o
   8   3   2      346.31      330.74      4.89 o
   9   3   2      200.07      191.82      4.02 o
  10   3   2      207.87      208.54      7.43 o
  11   3   2       38.61       33.52      9.72 o
  12   3   2       16.18       10.40     11.25 o
  13   3   2       31.60       31.78     11.86 o
 -13   4   2        2.12        2.09     14.10 o
 -12   4   2       15.23       16.55      6.37 o
 -11   4   2       72.50       63.82      7.79 o
 -10   4   2       40.36       42.70      6.98 o
  -9   4   2      257.05      277.42     12.56 o
  -8   4   2      143.18      136.60      8.90 o
  -7   4   2        7.60       10.59      2.75 o
  -6   4   2       57.78       57.65      2.58 o
  -5   4   2      200.20      196.08      3.41 o
  -4   4   2      526.85      538.46     14.33 o
  -3   4   2       62.67       63.75      5.67 o
  -2   4   2      576.01      606.98     12.44 o
  -1   4   2     1887.26     1974.48     21.15 o
   2   4   2       92.15       88.58      6.21 o
   3   4   2      141.22      134.46      4.15 o
   4   4   2      203.51      203.37      3.26 o
   5   4   2     1554.70     1592.08      8.20 o
   6   4   2      341.54      346.77      4.04 o
   7   4   2      186.16      190.16      4.29 o
   8   4   2      352.37      349.99      6.16 o
   9   4   2        1.94        2.10      3.62 o
  10   4   2       77.44       75.94      3.86 o
  11   4   2        8.13        9.44      9.49 o
  12   4   2      106.54      125.27     11.44 o
 -12   5   2       52.55       43.55      7.26 o
 -11   5   2       29.51       35.05      5.04 o
 -10   5   2       45.24       40.15      3.64 o
  -9   5   2      138.24      138.96      4.67 o
  -8   5   2        9.53       11.88      2.93 o
  -7   5   2      268.86      259.36      4.30 o
  -6   5   2       24.72       20.58      1.76 o
  -5   5   2      576.67      587.86      9.83 o
  -4   5   2      662.45      655.45      8.49 o
  -3   5   2      162.91      165.96      5.08 o
  -2   5   2        3.44        5.75      2.96 o
  -1   5   2      170.67      165.15     12.00 o
   0   5   2       10.62        7.82      5.74 o
   1   5   2      566.39      596.74      9.90 o
   2   5   2      132.09      137.48      5.64 o
   3   5   2      659.58      707.95     10.91 o
   4   5   2      614.41      625.18     10.47 o
   5   5   2      104.15      103.68      3.15 o
   6   5   2      192.27      197.70      3.54 o
   7   5   2      116.95      123.87      4.31 o
   8   5   2      364.55      384.63      5.67 o
   9   5   2        7.32        8.60      3.66 o
  10   5   2      136.33      150.69     10.30 o
  11   5   2       31.25       29.48     12.18 o
  12   5   2       36.54       31.94     14.41 o
 -11   6   2       34.56       28.34      8.55 o
 -10   6   2        1.91        0.08      5.66 o
  -9   6   2       68.29       61.62      5.08 o
  -8   6   2        0.54        1.01      3.28 o
  -7   6   2       32.54       32.62      5.51 o
  -6   6   2       35.86       39.45      4.93 o
  -5   6   2      187.34      176.95      7.07 o
  -4   6   2       93.68       98.20      5.22 o
  -3   6   2       45.09       48.69      3.99 o
  -2   6   2      231.78      237.84      8.12 o
  -1   6   2      161.71      163.19      7.25 o
   0   6   2       41.21       45.42      5.72 o
   1   6   2      245.30      243.37      8.25 o
   2   6   2      641.67      628.02     11.67 o
   3   6   2      146.19      136.62      6.69 o
   4   6   2      366.37      380.43      9.55 o
   5   6   2        8.49        9.52      3.32 o
   6   6   2       15.22       15.98      3.69 o
   7   6   2       95.88       93.57      3.59 o
   8   6   2      186.66      183.27      4.02 o
   9   6   2       62.77       71.64      6.17 o
  10   6   2       25.26       33.05     12.32 o
  11   6   2       47.15       37.39     13.21 o
 -10   7   2       13.53       19.19      9.70 o
  -9   7   2       31.64       26.06      8.63 o
  -8   7   2       56.96       55.25      8.41 o
  -7   7   2       15.11       18.53      7.65 o
  -6   7   2       98.64       93.56      6.47 o
  -5   7   2       52.82       49.23      5.74 o
  -4   7   2      162.27      152.85      6.92 o
  -3   7   2      136.78      145.33      7.37 o
  -2   7   2      118.19      105.00     13.19 o
  -1   7   2       45.15       44.44     10.06 o
   0   7   2       20.15       17.48      6.10 o
   1   7   2      482.15      472.15     11.25 o
   2   7   2       26.81       23.59      6.26 o
   3   7   2      155.24      154.48     14.14 o
   4   7   2      326.51      334.05      9.72 o
   5   7   2      184.73      194.75      8.47 o
   6   7   2      217.90      200.20      7.40 o
   7   7   2      155.83      151.41      8.55 o
   8   7   2       79.32       69.13      7.34 o
   9   7   2        5.84       13.41      8.77 o
  -8   8   2        5.67        9.08      9.66 o
  -7   8   2       51.46       47.20      8.76 o
  -6   8   2       41.07       23.01      9.01 o
  -5   8   2       18.68        9.87      9.79 o
  -4   8   2       39.95       47.00      9.08 o
  -3   8   2      158.93      156.71      8.83 o
  -2   8   2      214.67      199.51      9.30 o
  -1   8   2       87.72       92.22      8.14 o
   0   8   2       14.17        9.24      7.76 o
   1   8   2      127.04      119.45      7.47 o
   2   8   2       62.15       68.49      7.76 o
   3   8   2        6.79        3.83      7.41 o
   4   8   2       61.64       65.03     10.41 o
   5   8   2      119.73      110.36      8.01 o
   6   8   2       62.83       57.89      8.72 o
   7   8   2       18.09       11.04      9.50 o
  -5   9   2       14.35        8.41     16.20 o
  -4   9   2       59.98       50.27     14.87 o
  -3   9   2        6.20        8.71      9.14 o
  -2   9   2        4.42       10.93      9.09 o
  -1   9   2       46.03       48.37     10.02 o
   0   9   2       28.27       35.36      8.99 o
   1   9   2       16.74       11.84      9.12 o
   2   9   2       29.55       28.42      9.92 o
   3   9   2       23.48       25.35     10.80 o
   4   9   2       99.40      103.62     10.59 o
  -5  -9   3       52.51       50.77     13.38 o
  -4  -9   3       56.78       56.22      9.37 o
  -3  -9   3       26.26       18.80      8.20 o
  -2  -9   3       93.55       93.81      8.24 o
  -1  -9   3        9.28        4.91      6.84 o
   0  -9   3       74.64       74.35      6.48 o
   1  -9   3       25.61       23.73      6.66 o
   2  -9   3        7.43       12.63      9.33 o
   3  -9   3       19.58       12.67      9.49 o
   4  -9   3       79.12       57.26     16.00 o
  -8  -8   3        8.82       10.07     14.98 o
  -7  -8   3       48.97       51.69     13.42 o
  -6  -8   3      114.54       98.62     13.26 o
  -5  -8   3       42.33       44.97     11.30 o
  -4  -8   3       22.20       18.84      8.82 o
  -3  -8   3       17.69       15.02      6.50 o
  -2  -8   3       44.73       47.91      6.64 o
  -1  -8   3       97.66       92.66      3.15 o
   0  -8   3        9.05       10.15      3.45 o
   1  -8   3        9.94        6.28      3.52 o
   2  -8   3      177.85      192.15      8.17 o
   3  -8   3        4.19        3.16      5.52 o
   4  -8   3       84.57       67.09     10.12 o
   5  -8   3        1.74        7.32     13.88 o
   6  -8   3       21.46       15.04     14.20 o
   7  -8   3       22.17       16.70     13.51 o
 -10  -7   3       30.42       36.84     13.45 o
  -9  -7   3        2.75        2.18     14.46 o
  -8  -7   3       18.09       23.40     10.29 o
  -7  -7   3        1.20        1.62      9.57 o
  -6  -7   3       15.69       20.16      7.26 o
  -5  -7   3      109.84       99.82      9.80 o
  -4  -7   3       54.31       47.22      7.21 o
  -3  -7   3      276.94      267.92     12.63 o
  -2  -7   3      163.89      158.42     10.27 o
  -1  -7   3       76.15       74.18      4.78 o
   0  -7   3      156.15      165.04      3.48 o
   1  -7   3       43.77       44.46      3.42 o
   2  -7   3      343.79      337.93      6.92 o
   3  -7   3       32.46       29.70      4.30 o
   4  -7   3      252.41      254.49      8.62 o
   5  -7   3        1.49        2.37      5.34 o
   6  -7   3       78.83       58.89     10.93 o
   7  -7   3       46.42       28.55     12.26 o
   8  -7   3       76.59       68.27     13.04 o
   9  -7   3       66.83       62.81     12.87 o
 -11  -6   3       35.54       44.96      9.01 o
 -10  -6   3       59.60       61.94     13.12 o
  -9  -6   3        8.81       12.82     11.55 o
  -8  -6   3       84.90       78.66      9.03 o
  -7  -6   3      102.09      107.61      9.29 o
  -6  -6   3       12.68        7.90      8.01 o
  -5  -6   3       10.38       12.96      5.49 o
  -4  -6   3      277.04      284.05      8.24 o
  -3  -6   3       78.49       87.38      4.33 o
  -2  -6   3      288.37      288.52      5.17 o
  -1  -6   3      569.82      597.91      5.41 o
   0  -6   3      179.80      178.89      3.17 o
   1  -6   3      621.34      634.51      4.85 o
   2  -6   3      494.64      494.89      6.13 o
   3  -6   3       45.26       44.73      3.12 o
   4  -6   3      290.21      291.64      6.06 o
   5  -6   3      176.52      179.70      5.91 o
   6  -6   3      107.31      103.06      6.91 o
   7  -6   3        8.20        7.81      7.11 o
   8  -6   3      132.94      126.64     11.37 o
   9  -6   3      260.64      257.66     13.94 o
  10  -6   3       63.36       76.93     14.00 o
 -12  -5   3       96.86      108.27     14.41 o
 -11  -5   3       66.31       63.51      9.57 o
 -10  -5   3       15.59       13.34      8.07 o
  -9  -5   3       68.43       70.92      9.09 o
  -8  -5   3       49.30       43.05      7.34 o
  -7  -5   3       44.18       39.66      7.53 o
  -6  -5   3      133.22      138.22      5.80 o
  -5  -5   3      249.57      258.38      6.30 o
  -4  -5   3       83.06       87.38      4.69 o
  -3  -5   3       55.18       55.25      3.41 o
  -2  -5   3      154.18      148.06      4.16 o
  -1  -5   3       57.97       60.00      2.02 o
   0  -5   3      318.70      341.98      3.24 o
   1  -5   3      294.02      280.09      3.43 o
   2  -5   3      513.55      544.95      4.86 o
   3  -5   3      124.36      122.69      2.74 o
   4  -5   3      110.33      113.67      3.69 o
   5  -5   3      452.67      468.11      6.03 o
   6  -5   3      588.75      575.43     11.07 o
   7  -5   3      380.37      389.14      7.75 o
   8  -5   3      248.71      242.65     11.42 o
   9  -5   3       44.39       33.60      6.01 o
  10  -5   3       21.31       27.50     11.58 o
  11  -5   3       45.36       50.22     13.83 o
 -13  -4   3       13.49       11.09     14.98 o
 -12  -4   3       34.19       40.44     12.15 o
 -11  -4   3       26.51       17.67      8.52 o
 -10  -4   3      198.44      194.95     12.82 o
  -9  -4   3      425.92      425.90      8.52 o
  -8  -4   3      162.37      161.96      5.84 o
  -7  -4   3      113.04      105.47      4.78 o
  -6  -4   3      114.80      116.15      4.77 o
  -5  -4   3      167.13      164.62      4.94 o
  -4  -4   3       40.83       36.46      3.33 o
  -3  -4   3       38.95       41.03      2.68 o
  -2  -4   3       70.80       71.42      2.81 o
  -1  -4   3     1806.52     1826.15     14.84 o
   0  -4   3        8.47        5.70      1.47 o
   1  -4   3      543.92      537.88      4.53 o
   2  -4   3      106.96      123.14      3.62 o
   3  -4   3      782.36      763.96      7.17 o
   4  -4   3      732.89      739.84     10.58 o
   5  -4   3      577.03      594.88      6.24 o
   6  -4   3      658.87      676.92      9.31 o
   7  -4   3       38.43       31.08      3.89 o
   8  -4   3      324.06      311.82      6.76 o
   9  -4   3       70.77       66.31      4.72 o
  10  -4   3       87.98       91.00      5.50 o
  11  -4   3      215.32      212.06     13.24 o
  12  -4   3      103.41      101.62     11.32 o
 -14  -3   3       29.16       45.72     12.92 o
 -13  -3   3       23.98       24.47     10.76 o
 -12  -3   3       74.98       74.42     10.54 o
 -11  -3   3      127.62      118.62      6.83 o
 -10  -3   3      230.77      266.91     10.48 o
  -9  -3   3        4.87        0.75      2.62 o
  -8  -3   3        1.21        1.95      2.97 o
  -7  -3   3      110.99      119.13      4.69 o
  -6  -3   3      316.39      344.70      6.35 o
  -5  -3   3       93.48       88.65      4.43 o
  -4  -3   3       98.27      109.20      9.83 o
  -3  -3   3      458.94      456.28      5.93 o
  -2  -3   3      506.95      547.72      5.38 o
  -1  -3   3     1079.31     1110.73      5.38 o
   0  -3   3     1346.94     1332.16      6.40 o
   1  -3   3     4126.66     4152.33     18.59 o
   2  -3   3      352.17      375.66      4.08 o
   3  -3   3     2095.82     2205.04     10.67 o
   4  -3   3      188.40      187.08      4.43 o
   5  -3   3      171.29      159.38      3.98 o
   6  -3   3       77.92       80.70      3.49 o
   7  -3   3      322.95      299.12      5.78 o
   8  -3   3      142.57      140.28      4.70 o
   9  -3   3      141.51      142.93      5.87 o
  10  -3   3      282.01      292.80      6.38 o
  11  -3   3      186.27      178.25      8.21 o
  12  -3   3       40.75       43.39     11.55 o
  13  -3   3       36.93       45.39     12.38 o
 -14  -2   3       12.94       13.40     12.55 o
 -13  -2   3        2.96        3.46     12.63 o
 -12  -2   3        2.92        9.49      5.96 o
 -11  -2   3       55.45       52.17      6.51 o
 -10  -2   3      501.93      477.48     10.34 o
  -9  -2   3       43.51       48.10      5.81 o
  -8  -2   3      143.61      130.24      6.54 o
  -7  -2   3       82.06       92.94      7.60 o
  -6  -2   3      211.75      221.59      9.13 o
  -5  -2   3      354.59      354.29     10.07 o
  -4  -2   3     1318.19     1320.47     16.87 o
  -3  -2   3      785.55      815.33     12.56 o
  -2  -2   3       24.10       30.39      2.84 o
  -1  -2   3     2686.23     2554.40      8.04 o
   0  -2   3     5929.31     5732.91     40.15 o
   1  -2   3     3518.58     3422.60      9.22 o
   2  -2   3      264.04      268.57      3.03 o
   3  -2   3      991.41     1039.00      6.23 o
   4  -2   3      341.21      344.53      4.71 o
   5  -2   3       48.88       52.36      2.86 o
   6  -2   3      583.17      555.13      7.13 o
   7  -2   3      612.41      630.88      6.91 o
   8  -2   3      972.38     1002.27     13.01 o
   9  -2   3      207.88      210.04      7.91 o
  10  -2   3        2.88        5.65      3.24 o
  11  -2   3       87.17       75.28      6.63 o
  12  -2   3       19.04       20.11     10.02 o
  13  -2   3      184.30      177.61     13.00 o
 -14  -1   3       61.85       63.17     10.72 o
 -13  -1   3      193.08      192.71     13.45 o
 -12  -1   3       37.76       41.18      9.94 o
 -11  -1   3       28.76       36.89      9.10 o
 -10  -1   3      198.43      206.78     11.33 o
  -9  -1   3      119.30      120.05      6.03 o
  -8  -1   3       74.70       67.85      5.10 o
  -7  -1   3       74.52       77.90      6.25 o
  -6  -1   3      600.08      603.95     12.63 o
  -5  -1   3     1936.96     1998.52     20.96 o
  -4  -1   3        3.43        7.28      4.55 o
  -3  -1   3      532.57      494.33      9.01 o
  -2  -1   3      885.86      842.67     10.58 o
  -1  -1   3     1336.89     1304.41     13.17 o
   0  -1   3     2967.48     2818.09     15.21 o
   1  -1   3     3016.98     2847.91      9.69 o
   2  -1   3      117.49      110.98      1.61 o
   3  -1   3      395.08      370.02      2.66 o
   4  -1   3      140.01      135.10      2.82 o
   5  -1   3      212.47      193.51      8.91 o
   6  -1   3      313.13      341.14      6.29 o
   7  -1   3      164.36      165.64      4.99 o
   8  -1   3      171.30      173.84      4.23 o
   9  -1   3      260.02      251.28      8.62 o
  10  -1   3      232.39      227.97     10.13 o
  11  -1   3      629.01      649.58     12.18 o
  12  -1   3      137.58      137.71     11.30 o
  13  -1   3        8.16       10.62     12.14 o
 -15   0   3       10.56       13.80     15.60 o
 -14   0   3       20.50       40.31     14.04 o
 -13   0   3      165.97      166.36     13.17 o
 -12   0   3        6.20        3.78      7.75 o
 -11   0   3        0.35       -0.10      0.88 o
 -10   0   3      140.02      120.80      6.50 o
  -9   0   3      147.19      159.40      5.83 o
  -8   0   3      888.20      838.22     18.55 o
  -7   0   3       17.13       19.21      4.20 o
  -6   0   3      733.06      783.98     14.44 o
  -5   0   3      524.85      539.75     10.86 o
  -4   0   3       50.89       52.79      4.41 o
  -3   0   3     1188.01     1060.94     12.51 o
  -2   0   3      150.92      137.25      5.11 o
  -1   0   3     2531.60     2420.59     19.15 o
   0   0   3     2798.98     2556.94     17.09 o
   1   0   3     1460.37     1340.16      8.21 o
   2   0   3       32.73       32.40      1.01 o
   3   0   3     1039.41     1044.69      5.78 o
   4   0   3      198.91      171.44      2.72 o
   5   0   3     1076.26     1053.99     26.55 o
   6   0   3      101.05       99.94      4.33 o
   7   0   3      518.32      580.09     11.70 o
   8   0   3      941.40     1034.70     16.55 o
   9   0   3      318.76      329.23     19.81 o
  10   0   3        2.37        1.44      5.13 o
  11   0   3       66.19       52.60      5.82 o
  12   0   3      113.23       97.23      9.74 o
  13   0   3        5.17        1.69     11.35 o
  14   0   3       28.32       17.08     12.91 o
 -14   1   3       62.76       64.47     13.42 o
 -13   1   3      190.07      208.40     13.10 o
 -12   1   3       38.12       52.24      8.03 o
 -11   1   3       28.29       34.08      7.03 o
 -10   1   3      198.01      210.37      8.27 o
  -9   1   3      125.58      126.25      6.33 o
  -8   1   3       73.74       71.24      4.95 o
  -7   1   3       70.25       75.07      6.24 o
  -6   1   3      590.85      613.71     12.74 o
  -5   1   3     1952.72     2014.24     20.50 o
  -4   1   3        3.68        5.59      2.92 o
  -3   1   3      520.35      506.50      9.01 o
  -2   1   3      904.83      865.64     16.48 o
  -1   1   3     1335.00     1300.46      7.61 o
   0   1   3     2974.39     2850.16     15.28 o
   1   1   3     3022.44     2845.91     41.96 o
   2   1   3      114.94      108.85      2.62 o
   3   1   3      388.55      365.61      2.92 o
   4   1   3      133.19      125.28      2.27 o
   5   1   3      213.12      193.31      3.14 o
   6   1   3      313.43      332.18      3.33 o
   7   1   3      170.95      172.53      5.22 o
   8   1   3      174.13      176.51      5.78 o
   9   1   3      259.44      258.81      8.50 o
  10   1   3      228.99      231.87      6.11 o
  11   1   3      627.30      656.00     12.00 o
  12   1   3      138.94      137.15      7.09 o
  13   1   3        8.22       10.87      7.61 o
 -14   2   3       12.02        9.33     14.21 o
 -13   2   3        3.00        0.87     11.32 o
 -12   2   3        2.37        6.81      8.31 o
 -11   2   3       58.41       51.09      8.87 o
 -10   2   3      497.51      490.75     16.45 o
  -9   2   3       42.80       45.24      5.05 o
  -8   2   3      149.34      152.51      6.83 o
  -7   2   3       83.06       91.37      4.70 o
  -6   2   3      211.11      222.82      8.49 o
  -5   2   3      361.95      359.42      7.89 o
  -4   2   3     1298.58     1260.85     17.52 o
  -3   2   3      779.39      786.58      6.89 o
  -2   2   3       21.89       24.97      1.94 o
  -1   2   3     2649.70     2493.92     18.51 o
   0   2   3     5971.63     5732.29     70.16 o
   1   2   3     3515.17     3384.50     40.42 o
   2   2   3      271.09      271.95      3.34 o
   3   2   3      974.92     1008.16      5.65 o
   4   2   3      341.86      349.97      3.63 o
   5   2   3       46.68       47.25      2.10 o
   6   2   3      585.76      549.09      4.03 o
   7   2   3      618.32      614.19      5.26 o
   8   2   3      969.53      997.16     42.19 o
   9   2   3      214.64      216.12      5.69 o
  10   2   3        3.36        3.14      4.24 o
  11   2   3       87.06       81.12      5.97 o
  12   2   3       19.43       18.84      6.66 o
  13   2   3      182.30      177.79     12.17 o
 -14   3   3       29.28       37.20     15.18 o
 -13   3   3       25.09       20.38      7.12 o
 -12   3   3       74.26       71.75      5.39 o
 -11   3   3      127.46      122.47      6.09 o
 -10   3   3      231.29      246.82      7.44 o
  -9   3   3        5.84        8.94      4.15 o
  -8   3   3        1.28        1.13      3.83 o
  -7   3   3      113.98      118.87      6.15 o
  -6   3   3      307.33      347.46      8.59 o
  -5   3   3       97.42       97.64      3.42 o
  -4   3   3       96.98      106.11      3.40 o
  -3   3   3      455.29      439.20      4.47 o
  -2   3   3      521.65      564.14     10.02 o
  -1   3   3     1076.81     1127.91     13.67 o
   0   3   3     1367.80     1338.79     16.13 o
   1   3   3     4106.44     4119.11     56.04 o
   2   3   3      356.37      377.28      4.00 o
   3   3   3     2084.89     2176.53     11.82 o
   4   3   3      198.25      189.66      3.65 o
   5   3   3      170.32      160.70      3.33 o
   6   3   3       78.16       76.45      2.38 o
   7   3   3      324.72      310.74      4.50 o
   8   3   3      137.84      135.53      4.36 o
   9   3   3      144.12      143.50      3.86 o
  10   3   3      278.53      285.00     12.09 o
  11   3   3      187.30      194.47     11.70 o
  12   3   3       41.77       28.07     11.47 o
  13   3   3       37.09       38.08     13.53 o
 -13   4   3       13.63       11.84     12.66 o
 -12   4   3       35.41       37.87      6.01 o
 -11   4   3       28.78       25.32      5.10 o
 -10   4   3      196.11      197.19      7.09 o
  -9   4   3      420.38      407.21      8.93 o
  -8   4   3      163.78      159.03      6.11 o
  -7   4   3      117.41      106.42      5.58 o
  -6   4   3      115.31      117.46      5.76 o
  -5   4   3      164.01      156.28      3.25 o
  -4   4   3       42.85       43.07      2.00 o
  -3   4   3       40.32       40.84      1.79 o
  -2   4   3       73.82       74.69      5.14 o
  -1   4   3     1788.16     1819.28     19.99 o
   1   4   3      542.24      528.53     12.26 o
   2   4   3      100.94      112.54      4.27 o
   3   4   3      798.54      784.63      8.20 o
   4   4   3      735.21      751.14      5.73 o
   5   4   3      583.10      596.14      5.40 o
   6   4   3      659.88      680.02      5.98 o
   7   4   3       36.40       30.77      2.27 o
   8   4   3      321.80      316.56      5.81 o
   9   4   3       74.55       70.82      3.59 o
  10   4   3       89.98       95.08      6.09 o
  11   4   3      215.53      214.38     12.17 o
  12   4   3      102.99      110.98     13.29 o
 -12   5   3       98.80      110.46      8.16 o
 -11   5   3       67.30       59.00      6.34 o
 -10   5   3       17.05       26.54      6.09 o
  -9   5   3       66.55       64.16      3.62 o
  -8   5   3       48.89       49.55      2.80 o
  -7   5   3       43.73       36.70      2.12 o
  -6   5   3      128.15      134.96      2.87 o
  -5   5   3      253.93      240.40      5.02 o
  -4   5   3       83.17       84.35      5.72 o
  -3   5   3       51.07       57.31      3.71 o
  -2   5   3      156.69      150.51      4.88 o
  -1   5   3       57.85       58.13      5.54 o
   0   5   3      312.82      330.72      9.88 o
   1   5   3      287.33      278.79     10.33 o
   2   5   3      518.94      540.24     15.57 o
   3   5   3      127.06      126.94      4.36 o
   4   5   3      116.52      118.75      3.73 o
   5   5   3      444.42      445.13      4.89 o
   6   5   3      587.19      582.20      5.81 o
   7   5   3      373.60      390.27      7.11 o
   8   5   3      255.18      252.92      6.16 o
   9   5   3       45.55       40.23      4.82 o
  10   5   3       22.24       21.13      6.57 o
  11   5   3       46.47       61.29      7.62 o
 -11   6   3       37.21       45.41      8.81 o
 -10   6   3       58.33       46.87      5.69 o
  -9   6   3        8.29        9.97      5.42 o
  -8   6   3       88.74       84.29      6.77 o
  -7   6   3      102.39       96.20      4.66 o
  -6   6   3       12.44       11.08      4.25 o
  -5   6   3        9.97       11.06      4.86 o
  -4   6   3      280.71      282.84      8.73 o
  -3   6   3       79.48       88.54      5.95 o
  -2   6   3      290.69      295.31      8.84 o
  -1   6   3      563.67      574.82     11.32 o
   0   6   3      175.37      170.45      7.30 o
   1   6   3      619.24      623.77     11.60 o
   2   6   3      495.38      503.04     10.79 o
   3   6   3       48.02       42.45      5.25 o
   4   6   3      290.95      279.22      8.33 o
   5   6   3      177.93      179.18      6.47 o
   6   6   3      102.40       93.17      4.13 o
   7   6   3        8.74        7.31      2.84 o
   8   6   3      132.45      131.87      3.89 o
   9   6   3      264.57      280.26      8.61 o
  10   6   3       62.83       68.38     11.68 o
 -10   7   3       29.50       35.57      9.52 o
  -9   7   3        2.82        5.47      9.26 o
  -8   7   3       18.48       22.37      8.16 o
  -7   7   3        1.48        0.04      0.27 o
  -6   7   3       16.12       10.88      6.65 o
  -5   7   3      110.17      114.27     11.02 o
  -4   7   3       53.91       64.05      5.81 o
  -3   7   3      274.64      268.84     13.51 o
  -2   7   3      168.78      156.21      9.87 o
  -1   7   3       76.50       83.52      6.39 o
   0   7   3      159.54      174.50     10.90 o
   1   7   3       43.13       49.64      6.24 o
   2   7   3      344.79      346.63     27.84 o
   3   7   3       33.23       37.76      5.53 o
   4   7   3      253.41      273.81      9.19 o
   5   7   3        1.70        3.05      6.48 o
   6   7   3       78.38       64.12      7.26 o
   7   7   3       45.76       46.22      6.04 o
   8   7   3       76.75       76.59      6.41 o
   9   7   3       66.06       88.28     15.40 o
  -8   8   3        9.33        7.08      9.41 o
  -7   8   3       50.13       56.96      8.99 o
  -6   8   3      115.07      105.14     10.50 o
  -5   8   3       40.74       40.04     10.44 o
  -4   8   3       21.09       19.78      9.18 o
  -3   8   3       17.39       19.92     11.64 o
  -2   8   3       43.52       47.85      6.69 o
  -1   8   3       97.59       99.83      7.18 o
   0   8   3        8.23       13.90      7.18 o
   1   8   3       10.09       12.38      6.93 o
   2   8   3      177.90      184.90      8.89 o
   3   8   3        3.49        2.14      7.95 o
   4   8   3       84.91       72.51      8.30 o
   5   8   3        1.46        1.30      4.72 o
   6   8   3       21.60       31.11      8.58 o
   7   8   3       22.42       21.21      9.64 o
  -5   9   3       52.32       52.45     16.34 o
  -4   9   3       56.68       74.94     15.96 o
  -3   9   3       26.77       24.74     15.15 o
  -2   9   3       95.03       88.75     12.39 o
  -1   9   3        9.36       11.27     10.64 o
   0   9   3       75.71       78.65      9.10 o
   1   9   3       24.15       20.69     10.25 o
   2   9   3        7.12       16.42      9.61 o
   3   9   3       19.89       22.73     10.06 o
   4   9   3       79.99       67.67     10.00 o
  -4  -9   4       13.80        7.90      9.52 o
  -3  -9   4       10.43        8.04      8.55 o
  -2  -9   4        8.15        9.56      8.57 o
  -1  -9   4        8.60       17.97      8.33 o
   0  -9   4       35.99       36.43      6.74 o
   1  -9   4        6.29        6.71      8.18 o
   2  -9   4        6.83        8.51      8.67 o
   3  -9   4        3.22        2.64     13.19 o
  -8  -8   4        0.10        1.68     16.22 o
  -7  -8   4       80.34       70.28     12.14 o
  -6  -8   4        5.03        4.38     13.44 o
  -5  -8   4       16.95       14.17     11.82 o
  -4  -8   4       20.84       25.87      7.02 o
  -3  -8   4       11.07       10.09      7.10 o
  -2  -8   4       18.03       10.95      6.73 o
  -1  -8   4       13.72       10.95      6.31 o
   0  -8   4      110.30      105.85      4.74 o
   1  -8   4        3.81        6.65      4.33 o
   2  -8   4       24.44       20.14      4.03 o
   3  -8   4       60.96       76.18      4.39 o
   4  -8   4       46.14       50.36     13.16 o
   5  -8   4        5.78        7.99     12.04 o
   6  -8   4       42.88       46.99     13.47 o
 -10  -7   4       48.39       52.81     17.03 o
  -9  -7   4        5.36       10.73     12.03 o
  -8  -7   4       37.47       40.82     12.73 o
  -7  -7   4       74.51       70.29      9.04 o
  -6  -7   4       37.91       34.35      9.55 o
  -5  -7   4      286.32      296.63     14.12 o
  -4  -7   4       15.14       17.15      8.77 o
  -3  -7   4      275.18      280.14      8.44 o
  -2  -7   4       11.75       11.33      4.80 o
  -1  -7   4      291.47      283.90      5.84 o
   0  -7   4      193.09      212.26      3.72 o
   1  -7   4       29.78       27.91      2.87 o
   2  -7   4      136.03      136.39      3.75 o
   3  -7   4       21.64       17.35      4.54 o
   4  -7   4       13.90       19.33      6.09 o
   5  -7   4       52.01       49.87     10.74 o
   6  -7   4       22.58       26.17     10.66 o
   7  -7   4       26.26       22.56     11.33 o
   8  -7   4       14.72        9.47     14.72 o
 -11  -6   4      177.14      177.36      9.99 o
 -10  -6   4      131.87      130.84     12.17 o
  -9  -6   4       30.72       37.11     11.64 o
  -8  -6   4       53.54       37.43     10.21 o
  -7  -6   4       53.54       53.22      7.86 o
  -6  -6   4      279.66      299.44     12.96 o
  -5  -6   4        0.80        6.59      5.38 o
  -4  -6   4      139.30      147.14      6.97 o
  -3  -6   4        3.99        1.39      2.57 o
  -2  -6   4       10.08       11.40      2.78 o
  -1  -6   4       14.15        9.39      2.87 o
   0  -6   4      129.38      131.40      2.56 o
   1  -6   4       49.71       49.58      2.14 o
   2  -6   4       12.23       10.39      2.42 o
   3  -6   4       43.30       47.22      2.94 o
   4  -6   4       85.36       86.07      3.99 o
   5  -6   4       62.66       58.29      3.80 o
   6  -6   4       79.37       65.93      5.94 o
   7  -6   4       62.32       63.67      6.42 o
   8  -6   4       34.62       29.13      9.91 o
   9  -6   4        3.10        7.41     13.18 o
  10  -6   4      112.97      100.87     12.58 o
 -12  -5   4      165.22      160.88     14.94 o
 -11  -5   4       40.75       48.87     12.19 o
 -10  -5   4       84.16       64.93      7.39 o
  -9  -5   4       28.28       34.70     10.15 o
  -8  -5   4       58.18       55.53      8.11 o
  -7  -5   4      369.53      373.85     13.72 o
  -6  -5   4       44.20       50.89      9.57 o
  -5  -5   4       17.64       18.65      5.30 o
  -4  -5   4      177.24      184.32      5.44 o
  -3  -5   4       37.60       37.25      3.31 o
  -2  -5   4      252.59      268.88      4.43 o
  -1  -5   4      144.87      143.87      2.71 o
   0  -5   4      146.95      147.67      2.47 o
   1  -5   4      322.09      346.01      3.45 o
   2  -5   4      152.73      140.18      3.28 o
   3  -5   4        2.54        2.23      2.09 o
   4  -5   4       10.88       14.39      2.20 o
   5  -5   4      144.98      143.30      4.35 o
   6  -5   4       14.12       16.70      5.15 o
   7  -5   4       99.99       95.64      6.13 o
   8  -5   4      173.66      156.33      7.33 o
   9  -5   4       68.60       50.04      7.51 o
  10  -5   4       75.76       82.42     10.77 o
  11  -5   4       31.78       35.57     14.50 o
 -13  -4   4       65.37       54.33     15.19 o
 -12  -4   4       20.24       27.78     13.21 o
 -11  -4   4        2.01        3.43     11.32 o
 -10  -4   4      235.02      238.44     13.08 o
  -9  -4   4      135.96      132.58      7.43 o
  -8  -4   4      247.16      247.61     11.23 o
  -7  -4   4      129.76      134.33      5.45 o
  -6  -4   4       59.55       60.18      4.41 o
  -5  -4   4       32.69       34.24      3.48 o
  -4  -4   4      210.30      220.43      5.78 o
  -3  -4   4       72.90       75.01      3.53 o
  -2  -4   4      489.84      531.85      9.03 o
  -1  -4   4     1114.91     1174.12      6.40 o
   0  -4   4      138.83      130.92      2.84 o
   1  -4   4      222.59      229.10      2.67 o
   2  -4   4      457.36      468.75      4.54 o
   3  -4   4       71.89       69.39      2.03 o
   4  -4   4      141.90      138.30      2.74 o
   5  -4   4      190.69      194.92      4.68 o
   6  -4   4      556.98      551.16      8.09 o
   7  -4   4      744.12      745.85     14.22 o
   8  -4   4       18.71       18.64      5.29 o
   9  -4   4       58.13       49.93      6.08 o
  10  -4   4       35.71       24.46      7.46 o
  11  -4   4       38.14       45.70     10.56 o
  12  -4   4        9.52        9.45     12.37 o
 -14  -3   4       16.89       24.54     15.33 o
 -13  -3   4       42.21       34.74     10.91 o
 -12  -3   4       58.00       54.21     11.51 o
 -11  -3   4       48.43       45.72     10.25 o
 -10  -3   4      360.32      372.48     10.13 o
  -9  -3   4       81.67       82.10      6.05 o
  -8  -3   4       47.12       39.34      3.84 o
  -7  -3   4      272.57      282.99      5.59 o
  -6  -3   4       37.30       35.16      3.67 o
  -5  -3   4       35.57       51.82      3.56 o
  -4  -3   4      635.88      644.07      7.68 o
  -3  -3   4      620.43      617.91      6.98 o
  -2  -3   4      104.22      109.82      3.46 o
  -1  -3   4      157.23      164.26      2.06 o
   0  -3   4     1216.78     1278.89      6.92 o
   1  -3   4     2036.56     2077.16     11.17 o
   2  -3   4     3974.09     4014.35     17.13 o
   3  -3   4      178.68      201.80      7.55 o
   4  -3   4      417.76      420.06      5.23 o
   5  -3   4       14.70        9.95      2.35 o
   6  -3   4       30.73       31.29      3.07 o
   7  -3   4      596.56      581.64      7.96 o
   8  -3   4      317.94      314.86      9.94 o
   9  -3   4      348.44      347.57      6.28 o
  10  -3   4      124.13      116.52      5.37 o
  11  -3   4       19.19       17.28      7.56 o
  12  -3   4        8.09        6.93     12.50 o
 -14  -2   4      142.57      128.89     13.09 o
 -13  -2   4       27.56       23.83     12.84 o
 -12  -2   4        7.81        9.00      6.46 o
 -11  -2   4        7.55        8.29      8.98 o
 -10  -2   4      455.23      475.50     15.83 o
  -9  -2   4       77.41       77.09      6.37 o
  -8  -2   4      130.89      129.77      6.61 o
  -7  -2   4      561.67      568.36     19.33 o
  -6  -2   4      402.10      418.31     11.62 o
  -5  -2   4       78.97       78.64      6.45 o
  -4  -2   4      760.41      770.79      9.32 o
  -3  -2   4      344.19      326.84      5.88 o
  -2  -2   4       32.08       41.84      3.17 o
  -1  -2   4      244.96      240.18      2.85 o
   0  -2   4      258.82      240.07      2.26 o
   1  -2   4      178.60      192.81      2.24 o
   2  -2   4      291.09      317.41      4.61 o
   3  -2   4      508.75      501.75      3.78 o
   4  -2   4      981.28     1073.52      5.49 o
   5  -2   4      274.77      291.11      6.68 o
   6  -2   4       56.43       56.58      4.34 o
   7  -2   4      910.23      898.38      8.92 o
   8  -2   4      177.52      170.12      5.13 o
   9  -2   4      415.75      411.92      6.14 o
  10  -2   4       42.26       37.40      4.64 o
  11  -2   4       27.21       25.40      5.63 o
  12  -2   4        0.93        8.34     10.69 o
  13  -2   4       69.55       65.24     12.21 o
 -14  -1   4       24.54       22.08     13.66 o
 -13  -1   4      233.30      238.77     15.28 o
 -12  -1   4       62.41       57.94     10.32 o
 -11  -1   4       78.05       97.52     10.82 o
 -10  -1   4       50.95       69.04     10.03 o
  -9  -1   4      122.00      123.87      6.39 o
  -8  -1   4      194.16      200.33      7.10 o
  -7  -1   4       74.00       67.46      6.32 o
  -6  -1   4      490.73      511.62     12.28 o
  -5  -1   4       53.21       65.00      5.94 o
  -4  -1   4      538.79      566.79     10.98 o
  -3  -1   4       76.64       89.84      3.95 o
  -2  -1   4      303.13      291.16      4.85 o
  -1  -1   4     1450.76     1415.25     23.29 o
   0  -1   4     4264.95     4019.96     54.19 o
   1  -1   4     3123.34     2982.43     16.52 o
   2  -1   4     1548.42     1514.36      7.08 o
   3  -1   4      114.54      109.86      1.56 o
   4  -1   4      786.39      786.00     10.14 o
   5  -1   4     2504.26     2528.63     11.27 o
   6  -1   4       98.20      100.47      3.08 o
   7  -1   4      170.60      162.50      4.73 o
   8  -1   4      257.18      257.32      5.18 o
   9  -1   4        5.14        4.80      3.45 o
  10  -1   4      144.26      143.88      7.56 o
  11  -1   4       52.28       53.72      4.85 o
  12  -1   4      240.72      253.85     12.97 o
  13  -1   4       48.28       42.57     11.81 o
 -15   0   4       65.34       51.84     16.04 o
 -14   0   4       29.60       39.90     10.63 o
 -13   0   4       69.03       62.57     11.19 o
 -12   0   4       50.95       50.86      9.10 o
 -11   0   4       75.16       66.87      9.75 o
 -10   0   4      258.80      259.05     12.16 o
  -9   0   4      322.26      344.26      7.25 o
  -8   0   4        8.87        7.02      3.54 o
  -7   0   4       60.07       34.33      6.07 o
  -6   0   4      184.53      197.14      8.13 o
  -5   0   4     1519.02     1522.10     18.55 o
  -4   0   4      662.01      669.65     11.53 o
  -3   0   4      562.43      571.87      9.87 o
  -2   0   4       28.39       28.53      2.15 o
  -1   0   4     2179.76     2109.99     21.04 o
   0   0   4     1651.86     1604.76     11.05 o
   1   0   4      918.27      897.09      6.16 o
   2   0   4     1350.82     1302.28      5.97 o
   3   0   4        5.84        6.37      1.01 o
   4   0   4     1551.59     1502.29      6.21 o
   5   0   4      321.65      291.87      3.73 o
   6   0   4       48.61       49.77      2.23 o
   7   0   4      837.62      847.76      7.30 o
   8   0   4        6.29        5.59      2.95 o
   9   0   4        8.82       14.34      3.07 o
  10   0   4       61.41       71.83      3.68 o
  11   0   4      426.13      448.53      7.14 o
  12   0   4      316.73      314.21     13.62 o
  13   0   4       50.64       44.68      7.78 o
 -14   1   4       24.55       19.01     13.49 o
 -13   1   4      233.56      236.51     15.08 o
 -12   1   4       63.50       61.60     10.40 o
 -11   1   4       77.62       71.66      9.85 o
 -10   1   4       51.78       52.15      7.75 o
  -9   1   4      121.22      133.17      9.07 o
  -8   1   4      187.75      195.02      6.90 o
  -7   1   4       73.78       65.88      6.42 o
  -6   1   4      479.15      505.42     11.64 o
  -5   1   4       53.14       62.23      5.47 o
  -4   1   4      532.03      547.92     10.33 o
  -3   1   4       79.43       93.80      4.77 o
  -2   1   4      305.66      294.93      6.84 o
  -1   1   4     1425.60     1371.34     11.16 o
   0   1   4     4262.21     4126.25     31.61 o
   1   1   4     3125.76     3007.25     20.85 o
   2   1   4     1576.23     1552.73      8.64 o
   3   1   4      114.78      112.33      2.31 o
   4   1   4      790.95      801.32      5.31 o
   5   1   4     2503.62     2525.92     27.30 o
   6   1   4      102.86      101.13      1.87 o
   7   1   4      169.63      166.55      3.88 o
   8   1   4      264.55      261.04      3.81 o
   9   1   4        6.31        7.86      2.00 o
  10   1   4      142.78      136.45      3.58 o
  11   1   4       50.82       59.11      4.88 o
  12   1   4      238.20      243.94      8.56 o
  13   1   4       48.66       37.71      7.87 o
 -14   2   4      141.09      135.08     13.99 o
 -13   2   4       26.20       21.90      9.89 o
 -12   2   4        7.98        8.20     10.14 o
 -11   2   4        7.54       12.55      6.98 o
 -10   2   4      457.29      450.07     15.50 o
  -9   2   4       77.92       72.99      7.89 o
  -8   2   4      129.01      123.33      6.01 o
  -7   2   4      560.62      566.11      9.92 o
  -6   2   4      407.36      419.32     11.02 o
  -5   2   4       78.68       87.14      6.41 o
  -4   2   4      775.42      772.58     14.87 o
  -3   2   4      351.45      320.30      9.61 o
  -2   2   4       32.09       32.27      1.36 o
  -1   2   4      251.47      246.36      3.35 o
   0   2   4      257.69      232.19      6.20 o
   1   2   4      185.04      193.50     12.81 o
   2   2   4      294.21      324.65      7.04 o
   3   2   4      520.52      517.37      4.90 o
   4   2   4      966.67     1063.11      6.33 o
   5   2   4      274.52      295.27      5.32 o
   6   2   4       54.13       54.69      2.52 o
   7   2   4      909.30      916.53      9.56 o
   8   2   4      181.53      179.49      5.77 o
   9   2   4      416.80      413.11      8.99 o
  10   2   4       44.04       41.80      5.80 o
  11   2   4       26.39       24.16      8.27 o
  12   2   4        0.93        9.38     10.22 o
  13   2   4       68.99       49.64     12.20 o
 -14   3   4       17.01       13.49     12.29 o
 -13   3   4       42.69       40.91      7.32 o
 -12   3   4       60.86       56.99      6.38 o
 -11   3   4       49.04       43.87      5.42 o
 -10   3   4      364.76      380.34     22.81 o
  -9   3   4       78.08       77.46      5.32 o
  -8   3   4       50.16       42.60      3.69 o
  -7   3   4      272.55      276.47      7.32 o
  -6   3   4       34.40       35.30      4.03 o
  -5   3   4       38.63       53.09      3.82 o
  -4   3   4      637.36      638.77      8.83 o
  -3   3   4      614.27      608.85      5.93 o
  -2   3   4       97.65      103.08      2.73 o
  -1   3   4      164.55      168.14      5.75 o
   1   3   4     2020.35     2041.59     14.33 o
   2   3   4     3989.52     3968.72     15.26 o
   3   3   4      181.53      199.25      5.29 o
   4   3   4      416.47      411.07      4.94 o
   5   3   4       16.24       12.70      2.14 o
   6   3   4       28.95       30.06      2.28 o
   7   3   4      598.75      598.47      6.87 o
   8   3   4      316.66      332.32      6.82 o
   9   3   4      354.65      359.96     10.12 o
  10   3   4      123.13      117.92      9.32 o
  11   3   4       19.32       21.89      9.68 o
  12   3   4        7.80       15.64     12.06 o
 -13   4   4       64.48       53.15      7.51 o
 -12   4   4       20.75       16.84      7.13 o
 -11   4   4        2.15        3.39      6.28 o
 -10   4   4      231.27      224.12      7.51 o
  -9   4   4      134.14      110.57      6.07 o
  -8   4   4      242.69      243.80      7.58 o
  -7   4   4      132.71      130.69      5.00 o
  -6   4   4       62.70       59.89      2.97 o
  -5   4   4       32.49       31.72      3.19 o
  -4   4   4      219.36      226.52      3.72 o
  -3   4   4       69.17       70.40      2.31 o
  -2   4   4      492.44      519.37     17.11 o
  -1   4   4     1127.09     1155.89     11.93 o
   1   4   4      216.39      225.36      9.10 o
   2   4   4      453.16      451.97      9.70 o
   3   4   4       73.53       67.87      4.17 o
   4   4   4      144.50      137.28      3.03 o
   5   4   4      191.46      191.99      3.51 o
   6   4   4      566.79      568.78      5.62 o
   7   4   4      737.89      758.63      6.56 o
   8   4   4       19.45       19.26      2.88 o
   9   4   4       57.36       46.67      5.13 o
  10   4   4       38.34       25.64      6.41 o
  11   4   4       38.69       42.78     10.43 o
  12   4   4        9.67        7.47     14.14 o
 -12   5   4      167.72      170.41      7.85 o
 -11   5   4       42.06       44.64      7.05 o
 -10   5   4       85.62       75.23      6.19 o
  -9   5   4       28.75       37.02      3.27 o
  -8   5   4       56.46       57.52      2.46 o
  -7   5   4      368.68      363.49     10.75 o
  -6   5   4       44.10       40.41      2.39 o
  -5   5   4       16.74       19.63      1.91 o
  -4   5   4      175.11      172.28      5.19 o
  -3   5   4       36.45       38.88      3.66 o
  -2   5   4      251.18      259.44      5.75 o
  -1   5   4      150.74      155.14      8.25 o
   0   5   4      147.18      140.07      6.16 o
   1   5   4      323.69      347.09      8.29 o
   2   5   4      158.09      140.25      6.19 o
   3   5   4        2.93        1.64      3.90 o
   4   5   4       10.81       12.36      3.36 o
   5   5   4      150.88      141.12      3.37 o
   6   5   4       13.28       14.97      2.94 o
   7   5   4      100.19       98.97      3.69 o
   8   5   4      170.21      177.00      4.97 o
   9   5   4       71.99       62.49      5.86 o
  10   5   4       76.79       79.60      7.03 o
  11   5   4       32.35       23.69      8.32 o
 -11   6   4      177.54      192.27      9.78 o
 -10   6   4      131.72      130.39      5.73 o
  -9   6   4       30.18       32.71      5.35 o
  -8   6   4       51.77       47.50      4.83 o
  -7   6   4       50.36       43.95      2.83 o
  -6   6   4      284.78      301.36      7.31 o
  -5   6   4        0.90        5.66      4.46 o
  -4   6   4      144.39      142.24      5.45 o
  -3   6   4        4.96        4.62      4.10 o
  -2   6   4        9.96        1.55     11.88 o
  -1   6   4       14.83        7.79      6.80 o
   0   6   4      124.49      119.25      6.86 o
   1   6   4       51.36       51.50      5.69 o
   2   6   4       11.91        7.46      5.08 o
   3   6   4       45.83       49.44      5.14 o
   4   6   4       87.87       78.80      6.07 o
   5   6   4       62.08       59.63      4.43 o
   6   6   4       81.96       74.35      3.97 o
   7   6   4       59.47       63.77      3.32 o
   8   6   4       35.86       34.59      4.06 o
   9   6   4        3.10        4.64     10.78 o
  10   6   4      114.97       95.39     14.29 o
 -10   7   4       48.09       47.65      7.51 o
  -9   7   4        6.13        9.67      7.13 o
  -8   7   4       39.16       30.82      6.56 o
  -7   7   4       74.22       72.20      7.29 o
  -6   7   4       39.93       40.30      6.67 o
  -5   7   4      282.87      287.07      9.57 o
  -4   7   4       14.97       13.48      5.73 o
  -3   7   4      273.82      279.88     13.84 o
  -2   7   4       12.75        9.61      9.73 o
  -1   7   4      298.16      287.25     13.78 o
   0   7   4      192.97      197.02      8.49 o
   1   7   4       27.80       22.26      5.09 o
   2   7   4      132.00      128.41      7.93 o
   3   7   4       21.08        8.75      5.87 o
   4   7   4       13.09       10.84      6.61 o
   5   7   4       54.92       58.69      6.79 o
   6   7   4       23.58       23.63      7.26 o
   7   7   4       26.09       20.03      7.73 o
   8   7   4       13.72       16.73      7.03 o
  -8   8   4        0.05        2.84     10.06 o
  -7   8   4       81.43       77.20     11.11 o
  -6   8   4        4.68        1.88      9.01 o
  -5   8   4       17.29       24.48      8.17 o
  -4   8   4       22.44       35.32     11.28 o
  -3   8   4       11.86        8.09     12.45 o
  -2   8   4       18.22       22.49     11.57 o
  -1   8   4       13.76        1.93     10.72 o
   0   8   4      109.72      116.56      8.10 o
   1   8   4        4.14        7.75      7.21 o
   2   8   4       24.23       22.26      7.62 o
   3   8   4       63.54       87.47      8.17 o
   4   8   4       46.21       45.70      8.84 o
   5   8   4        5.69        3.87      9.36 o
   6   8   4       42.27       41.92      9.59 o
  -4   9   4       14.31        5.04     12.66 o
  -3   9   4       10.83       -1.55     44.44 o
  -2   9   4        8.55        3.27     15.39 o
  -1   9   4        9.29       18.33     15.48 o
   0   9   4       36.19       35.90     14.77 o
   1   9   4        5.74        3.11     10.99 o
   2   9   4        6.61        9.04     11.11 o
   3   9   4        3.10        6.20     10.59 o
  -3  -9   5        4.71        4.00      9.62 o
  -2  -9   5       11.11       13.95      8.65 o
  -1  -9   5       58.28       61.42      8.32 o
   0  -9   5       12.00        9.56      7.00 o
   1  -9   5       13.47        8.51      7.48 o
   2  -9   5       20.63       17.55      7.51 o
  -7  -8   5       83.31       79.14     13.64 o
  -6  -8   5       16.81       19.29     13.72 o
  -5  -8   5       45.70       41.10     10.33 o
  -4  -8   5        8.53        6.04      7.85 o
  -3  -8   5       22.35       25.62      7.28 o
  -2  -8   5       64.72       67.45     10.98 o
  -1  -8   5        2.87        6.70      7.06 o
   0  -8   5       24.73       16.24      6.45 o
   1  -8   5        3.33        3.48      4.56 o
   2  -8   5      121.52      139.67      4.69 o
   3  -8   5        3.48        6.90      4.85 o
   4  -8   5       30.12       27.72      5.92 o
   5  -8   5       36.26       38.40     14.74 o
   6  -8   5       79.40       73.13     12.79 o
 -10  -7   5       13.04       18.33     13.77 o
  -9  -7   5       89.03       87.75     12.96 o
  -8  -7   5       31.64       25.24     13.60 o
  -7  -7   5       78.23       70.72      9.09 o
  -6  -7   5      116.96      104.04     11.07 o
  -5  -7   5       85.58       84.37      9.87 o
  -4  -7   5      328.69      351.76     14.26 o
  -3  -7   5      121.31      108.27      6.17 o
  -2  -7   5       50.23       34.15      5.40 o
  -1  -7   5       76.66       75.09      4.16 o
   0  -7   5       55.61       57.59      3.69 o
   1  -7   5       26.08       20.93      2.60 o
   2  -7   5      225.57      219.94      4.17 o
   3  -7   5       36.83       36.86      3.24 o
   4  -7   5        6.81        6.49      5.09 o
   5  -7   5       88.87       69.11      8.56 o
   6  -7   5       11.17        7.30     10.67 o
   7  -7   5       16.89       19.17     13.71 o
   8  -7   5        3.41        4.75     13.97 o
 -11  -6   5       15.13       10.89     15.35 o
 -10  -6   5      238.72      228.02     10.95 o
  -9  -6   5      301.43      293.29     14.92 o
  -8  -6   5       43.32       37.91     10.63 o
  -7  -6   5      108.40      106.97      9.44 o
  -6  -6   5       22.43       19.06      8.53 o
  -5  -6   5      187.11      191.14      7.63 o
  -4  -6   5        5.54       12.26      5.63 o
  -3  -6   5      184.88      185.31      5.04 o
  -2  -6   5      101.44       97.11      3.98 o
  -1  -6   5        5.55        5.21      1.55 o
   0  -6   5       13.38       14.63      2.24 o
   1  -6   5       58.34       56.17      2.42 o
   2  -6   5      114.28      104.08      3.74 o
   3  -6   5      244.22      242.74      4.46 o
   4  -6   5       72.22       76.55      3.53 o
   5  -6   5       78.68       70.78      3.58 o
   6  -6   5       18.33       13.96      5.35 o
   7  -6   5       34.42       36.90      7.20 o
   8  -6   5       63.19       72.82     11.39 o
   9  -6   5        2.05        3.67     14.16 o
 -12  -5   5       29.83       34.28     12.57 o
 -11  -5   5       29.77       16.51     11.72 o
 -10  -5   5      105.44       97.31     11.89 o
  -9  -5   5       68.09       64.42      8.40 o
  -8  -5   5      195.44      185.76     11.03 o
  -7  -5   5      322.43      320.70     13.57 o
  -6  -5   5       56.43       52.45      8.41 o
  -5  -5   5        7.43        6.87      5.30 o
  -4  -5   5      253.75      256.89      6.18 o
  -3  -5   5      205.57      216.06      5.82 o
  -2  -5   5      220.34      223.49      5.39 o
  -1  -5   5       96.67       92.07      2.04 o
   0  -5   5      221.67      221.88      3.02 o
   1  -5   5       70.43       73.79      2.53 o
   2  -5   5       47.39       53.12      2.15 o
   3  -5   5      223.77      231.58      3.49 o
   4  -5   5      148.59      151.87      3.30 o
   5  -5   5       10.29        8.09      2.25 o
   6  -5   5       24.46       20.75      5.03 o
   7  -5   5       61.32       52.24      5.33 o
   8  -5   5       47.36       38.67      6.70 o
   9  -5   5       67.92       61.26      7.71 o
  10  -5   5      112.86       99.69     11.73 o
  11  -5   5       22.98       30.98     14.32 o
 -13  -4   5       95.76       93.78     15.35 o
 -12  -4   5       45.16       47.48     11.90 o
 -11  -4   5       88.94       90.38     10.03 o
 -10  -4   5       58.53       60.25      9.08 o
  -9  -4   5      360.76      325.49     14.61 o
  -8  -4   5       91.07       92.05      7.48 o
  -7  -4   5       52.13       48.74      4.29 o
  -6  -4   5      320.32      322.71      6.78 o
  -5  -4   5      184.01      192.57      5.57 o
  -4  -4   5       61.42       62.47      4.84 o
  -3  -4   5      435.05      448.11      7.92 o
  -2  -4   5      437.53      463.68      5.82 o
  -1  -4   5      591.67      607.07      4.04 o
   0  -4   5       60.04       63.19      1.85 o
   1  -4   5       30.02       26.39      1.57 o
   2  -4   5      123.14      118.55      2.29 o
   3  -4   5       12.05       15.63      1.93 o
   4  -4   5      301.72      310.82      3.65 o
   5  -4   5       88.77       90.58      4.61 o
   6  -4   5       22.64       19.90      3.81 o
   7  -4   5       41.13       34.41      4.24 o
   8  -4   5      120.04      109.81      7.59 o
   9  -4   5       49.17       49.43      8.95 o
  10  -4   5       19.90       28.73     11.02 o
  11  -4   5       27.06       17.82     10.87 o
 -14  -3   5       14.80       12.68     15.38 o
 -13  -3   5       11.46        6.50     12.65 o
 -12  -3   5       10.90       18.53     11.56 o
 -11  -3   5      132.36      120.89     10.26 o
 -10  -3   5       58.99       43.49      8.61 o
  -9  -3   5      231.38      253.59      8.79 o
  -8  -3   5      913.94      959.45     36.00 o
  -7  -3   5      306.77      312.64      8.89 o
  -6  -3   5       42.02       46.63      3.69 o
  -5  -3   5      292.42      299.22      7.30 o
  -4  -3   5      422.80      415.40      7.75 o
  -3  -3   5      304.34      336.44      5.45 o
  -2  -3   5     1083.28     1140.90      6.12 o
  -1  -3   5      355.07      349.83      3.03 o
   0  -3   5       60.27       57.51      1.55 o
   1  -3   5      465.20      483.16      3.44 o
   2  -3   5      342.36      348.50      3.51 o
   3  -3   5      513.60      524.11      5.07 o
   4  -3   5      129.22      141.20      3.40 o
   5  -3   5      243.91      251.49      4.36 o
   6  -3   5       48.20       44.41      3.43 o
   7  -3   5      128.40      140.28      7.12 o
   8  -3   5       96.38       98.64      5.54 o
   9  -3   5      179.11      168.58      4.89 o
  10  -3   5       26.44       23.17      6.18 o
  11  -3   5       14.41        7.03     10.31 o
  12  -3   5       62.52       57.23     11.23 o
 -14  -2   5      104.01      122.31     13.72 o
 -13  -2   5      112.72       91.05     13.31 o
 -12  -2   5        5.30       15.02     10.49 o
 -11  -2   5       28.28       30.80      7.43 o
 -10  -2   5       39.58       38.36      9.23 o
  -9  -2   5      324.64      335.19     16.79 o
  -8  -2   5       32.17       32.42      5.37 o
  -7  -2   5        8.10        4.91      3.82 o
  -6  -2   5      155.44      149.96      5.88 o
  -5  -2   5      650.01      635.87      9.56 o
  -4  -2   5      170.34      177.38      5.43 o
  -3  -2   5      905.51      929.87      9.73 o
  -2  -2   5      334.66      330.57      5.58 o
  -1  -2   5      797.45      800.84      5.26 o
   0  -2   5      371.62      383.19      3.43 o
   1  -2   5      140.62      129.21      1.74 o
   2  -2   5      167.18      194.55      3.29 o
   3  -2   5      810.42      864.35      3.85 o
   4  -2   5      155.51      158.56      3.08 o
   5  -2   5      325.81      318.68      5.53 o
   6  -2   5       66.74       57.99      4.05 o
   7  -2   5      314.16      312.53      5.68 o
   8  -2   5      415.32      422.91      6.75 o
   9  -2   5      229.23      223.71      5.53 o
  10  -2   5      118.62      116.24      4.88 o
  11  -2   5       71.85       61.51      5.53 o
  12  -2   5       38.12       40.31     10.43 o
 -14  -1   5       15.61       23.32     14.45 o
 -13  -1   5       41.39       41.75     12.42 o
 -12  -1   5      119.66      114.66     11.69 o
 -11  -1   5      275.59      261.09     13.36 o
 -10  -1   5       35.87       27.95      7.42 o
  -9  -1   5       68.71       62.86      5.99 o
  -8  -1   5       11.73       14.44      4.03 o
  -7  -1   5      239.81      250.24      7.10 o
  -6  -1   5      325.16      358.79      7.81 o
  -5  -1   5     1516.56     1513.50     15.95 o
  -4  -1   5      118.72      115.33      4.51 o
  -3  -1   5      226.30      226.40      5.04 o
  -2  -1   5      585.94      549.13      6.45 o
  -1  -1   5      560.60      537.15     13.68 o
   0  -1   5     2216.79     2190.23     20.68 o
   1  -1   5       50.23       54.65      2.14 o
   2  -1   5       87.21       79.95      1.70 o
   3  -1   5      549.76      518.43      3.59 o
   4  -1   5      161.39      172.46      2.00 o
   5  -1   5      975.71      983.38      6.98 o
   6  -1   5      349.00      334.75      6.53 o
   7  -1   5       27.72       25.49      2.98 o
   8  -1   5      333.21      330.26      5.66 o
   9  -1   5       11.06       12.97      3.42 o
  10  -1   5       84.66       77.24      4.25 o
  11  -1   5       31.49       29.44      6.39 o
  12  -1   5       61.51       80.36      9.80 o
  13  -1   5       36.59       42.99     12.10 o
 -14   0   5       75.24       87.35     14.03 o
 -13   0   5       38.27       38.20     10.05 o
 -12   0   5       29.11       34.89      9.79 o
 -11   0   5       40.73       30.65      9.22 o
 -10   0   5        1.62       15.37      8.49 o
  -9   0   5      498.29      515.46     18.18 o
  -8   0   5      421.27      450.89      9.55 o
  -7   0   5      310.09      346.93     11.48 o
  -6   0   5      298.46      290.95      9.86 o
  -5   0   5       38.23       32.35      4.80 o
  -4   0   5      462.05      465.87      7.07 o
  -3   0   5       28.85       28.56      2.91 o
  -2   0   5     4475.54     4115.30     56.41 o
  -1   0   5       23.77       23.26      1.79 o
   0   0   5     1131.64     1062.77      6.03 o
   1   0   5       28.31       28.24      1.14 o
   2   0   5      418.61      418.97      8.10 o
   3   0   5      472.34      471.56      2.61 o
   4   0   5      269.05      266.89      2.76 o
   5   0   5        6.23        8.03      1.31 o
   6   0   5      174.85      173.82      2.90 o
   7   0   5      271.83      278.33      3.87 o
   8   0   5        1.22        3.68      2.56 o
   9   0   5       14.39       13.55      2.71 o
  10   0   5        3.00        3.02      3.19 o
  11   0   5      130.88      144.46      5.32 o
  12   0   5       15.58        9.64      6.64 o
  13   0   5       60.42       57.32      8.01 o
 -14   1   5       16.45       14.18     12.82 o
 -13   1   5       41.18       37.76     10.08 o
 -12   1   5      121.58      121.13     11.27 o
 -11   1   5      270.82      283.13     14.24 o
 -10   1   5       34.54       24.45      6.79 o
  -9   1   5       69.38       73.55      6.31 o
  -8   1   5       13.54       17.41      6.11 o
  -7   1   5      239.55      245.01      9.81 o
  -6   1   5      325.69      359.58     10.54 o
  -5   1   5     1525.46     1507.81     18.54 o
  -4   1   5      120.13      119.81      6.00 o
  -3   1   5      224.27      224.84      4.29 o
  -2   1   5      581.07      540.63      4.92 o
  -1   1   5      556.76      542.54      4.75 o
   0   1   5     2244.59     2201.96     19.34 o
   1   1   5       51.24       55.38      2.71 o
   2   1   5       85.03       82.09      4.26 o
   3   1   5      559.36      523.12      7.80 o
   4   1   5      158.94      171.72      2.18 o
   5   1   5      966.57      962.69      5.27 o
   6   1   5      341.96      330.54      5.27 o
   7   1   5       28.76       25.80      1.35 o
   8   1   5      334.71      330.58     10.58 o
   9   1   5       11.93       14.35      1.54 o
  10   1   5       81.98       72.64      2.15 o
  11   1   5       31.09       29.93      4.91 o
  12   1   5       59.31       58.36      6.79 o
  13   1   5       36.25       53.34      7.88 o
 -14   2   5      103.78      107.11     11.52 o
 -13   2   5      109.92      114.72     12.41 o
 -12   2   5        5.02        4.23      8.94 o
 -11   2   5       27.89       36.77      9.03 o
 -10   2   5       42.63       33.42      8.52 o
  -9   2   5      321.15      317.16     11.86 o
  -8   2   5       32.50       27.22      4.93 o
  -7   2   5        9.06       10.00      3.54 o
  -6   2   5      148.19      137.59      7.63 o
  -5   2   5      650.76      622.31     12.46 o
  -4   2   5      166.99      176.32      5.12 o
  -3   2   5      922.63      959.52     11.66 o
  -2   2   5      332.50      322.33      4.30 o
  -1   2   5      796.36      798.43      5.82 o
   0   2   5      360.65      370.78      7.20 o
   1   2   5      141.53      135.36      3.56 o
   2   2   5      169.35      197.12      3.96 o
   3   2   5      812.07      880.81      9.75 o
   4   2   5      162.63      166.10      4.75 o
   5   2   5      317.04      316.97      4.39 o
   6   2   5       66.86       61.23      2.39 o
   7   2   5      310.24      322.20      4.75 o
   8   2   5      411.66      424.48      7.98 o
   9   2   5      232.29      229.53      7.18 o
  10   2   5      120.34      121.60      6.54 o
  11   2   5       75.76       78.25      8.70 o
  12   2   5       36.70       46.15     10.26 o
 -14   3   5       15.45       20.08      8.28 o
 -13   3   5       11.31       12.56      7.51 o
 -12   3   5       10.84        4.56      7.01 o
 -11   3   5      128.90      130.13      6.60 o
 -10   3   5       58.69       53.67      6.86 o
  -9   3   5      228.08      227.59      7.84 o
  -8   3   5      925.76      955.99     20.26 o
  -7   3   5      299.29      302.13      6.34 o
  -6   3   5       41.46       41.47      3.97 o
  -5   3   5      283.88      297.17      7.40 o
  -4   3   5      410.69      394.03      7.37 o
  -3   3   5      300.72      315.40      4.69 o
  -2   3   5     1069.01     1138.71     11.79 o
  -1   3   5      367.56      359.72      7.89 o
   0   3   5       60.18       62.07      3.68 o
   1   3   5      466.75      477.89     10.76 o
   2   3   5      342.55      345.19      5.18 o
   3   3   5      525.68      526.23      6.41 o
   4   3   5      127.46      139.70      4.60 o
   5   3   5      245.05      253.98      4.67 o
   6   3   5       52.51       46.62      2.77 o
   7   3   5      124.94      127.38      3.42 o
   8   3   5       97.64       94.32      6.06 o
   9   3   5      181.79      171.28      6.97 o
  10   3   5       26.21       28.20      8.42 o
  11   3   5       14.33        8.62     10.52 o
  12   3   5       61.10       57.26     11.41 o
 -13   4   5       93.03       80.50      8.31 o
 -12   4   5       46.52       45.41      7.55 o
 -11   4   5       90.07       88.90      6.78 o
 -10   4   5       62.01       66.11      5.58 o
  -9   4   5      354.07      332.91      9.98 o
  -8   4   5       91.83       87.21      5.98 o
  -7   4   5       51.06       51.54      4.34 o
  -6   4   5      316.53      304.12      6.69 o
  -5   4   5      187.24      193.77      3.93 o
  -4   4   5       62.52       67.46      2.67 o
  -3   4   5      444.54      458.34      7.70 o
  -2   4   5      438.16      455.46      8.13 o
  -1   4   5      591.03      610.72      8.98 o
   0   4   5       58.20       60.15      6.94 o
   1   4   5       27.81       24.36      4.77 o
   2   4   5      122.90      114.20      4.83 o
   3   4   5       12.98       13.59      3.78 o
   4   4   5      293.51      296.48      5.45 o
   5   4   5       90.99       93.49      3.34 o
   6   4   5       22.57       23.12      3.03 o
   7   4   5       41.58       40.69      3.32 o
   8   4   5      114.91      102.95      5.21 o
   9   4   5       50.20       46.48      5.91 o
  10   4   5       20.33       25.38      6.49 o
  11   4   5       27.39       26.65      7.80 o
 -12   5   5       28.52       23.45      8.04 o
 -11   5   5       29.27       23.04      7.57 o
 -10   5   5      104.90      105.51      6.48 o
  -9   5   5       69.05       68.44      2.86 o
  -8   5   5      198.08      186.99      2.63 o
  -7   5   5      315.99      307.34      5.76 o
  -6   5   5       56.26       59.56      2.98 o
  -5   5   5        8.60        9.18      2.47 o
  -4   5   5      259.63      262.58      4.31 o
  -3   5   5      203.04      216.55      6.96 o
  -2   5   5      215.08      213.27      5.47 o
  -1   5   5      102.32      107.92      5.90 o
   0   5   5      228.28      258.86     10.87 o
   1   5   5       70.23       79.77      7.35 o
   2   5   5       46.47       54.60      6.94 o
   3   5   5      231.60      234.49     15.06 o
   4   5   5      147.54      150.62      6.22 o
   5   5   5        9.78        8.18      3.43 o
   6   5   5       22.05       18.57      3.34 o
   7   5   5       60.60       56.33      3.63 o
   8   5   5       48.12       47.06      4.57 o
   9   5   5       67.06       61.97      6.53 o
  10   5   5      111.90      106.29     11.71 o
  11   5   5       22.79       29.10     14.32 o
 -11   6   5       15.43       12.85      7.00 o
 -10   6   5      240.26      230.08     12.34 o
  -9   6   5      295.92      275.57     11.18 o
  -8   6   5       43.93       40.76      5.01 o
  -7   6   5      104.96       98.11      3.79 o
  -6   6   5       24.57       18.74      4.94 o
  -5   6   5      186.18      189.78      6.24 o
  -4   6   5        5.95        9.96      4.02 o
  -3   6   5      190.61      186.45      6.20 o
  -2   6   5       97.48       86.41      9.25 o
  -1   6   5        5.40        9.67      6.45 o
   0   6   5       12.01       12.21      7.46 o
   1   6   5       61.17       56.67      7.36 o
   2   6   5      113.76      110.40     10.17 o
   3   6   5      244.86      245.83     12.24 o
   4   6   5       69.77       69.74      4.64 o
   5   6   5       78.81       69.41      7.07 o
   6   6   5       18.19       15.86      6.95 o
   7   6   5       34.93       34.55      7.34 o
   8   6   5       62.51       60.47      7.92 o
   9   6   5        2.26        6.29     13.36 o
 -10   7   5       13.53       14.48      8.13 o
  -9   7   5       87.82       84.72      7.34 o
  -8   7   5       32.30       36.71      6.90 o
  -7   7   5       77.18       70.53      6.09 o
  -6   7   5      116.51      112.26      5.75 o
  -5   7   5       85.78       80.99      8.81 o
  -4   7   5      327.21      356.25     10.42 o
  -3   7   5      120.93      109.79      9.58 o
  -2   7   5       48.57       42.60      7.95 o
  -1   7   5       80.70       89.47      9.18 o
   0   7   5       53.53       47.17      9.77 o
   1   7   5       26.26       16.55      9.91 o
   2   7   5      223.01      200.88     12.88 o
   3   7   5       39.17       36.17      9.39 o
   4   7   5        6.57        8.56      7.00 o
   5   7   5       90.94       79.25      6.81 o
   6   7   5       12.17       16.38     11.66 o
   7   7   5       17.22       21.11     13.12 o
   8   7   5        3.60        4.17     12.79 o
  -7   8   5       84.94       86.43      9.39 o
  -6   8   5       17.39       15.59      8.90 o
  -5   8   5       44.62       46.86      8.24 o
  -4   8   5        8.13       11.47     12.43 o
  -3   8   5       22.23       41.28     11.01 o
  -2   8   5       66.68       62.72     10.39 o
  -1   8   5        2.84        1.73     10.63 o
   0   8   5       26.21       21.87      9.87 o
   1   8   5        3.15        3.39     12.83 o
   2   8   5      121.91      133.99     12.30 o
   3   8   5        3.74        8.36     11.41 o
   4   8   5       28.75       33.84     13.37 o
   5   8   5       36.78       36.13     14.63 o
   6   8   5       79.40       67.76     14.49 o
  -3   9   5        4.48        7.58     12.68 o
  -2   9   5       10.64       18.48     16.71 o
  -1   9   5       60.93       55.24     14.80 o
   0   9   5       11.65        4.71     14.75 o
   1   9   5       13.19        5.51     16.61 o
   2   9   5       19.64       19.74     15.71 o
  -2  -9   6       33.73       38.51      9.38 o
  -1  -9   6       20.85       25.70      8.77 o
   0  -9   6       33.36       27.69      7.86 o
  -7  -8   6        2.33       16.44     13.35 o
  -6  -8   6       15.11       20.36     14.25 o
  -5  -8   6       50.31       33.02      8.66 o
  -4  -8   6       34.00       28.94      7.42 o
  -3  -8   6       14.19        8.19      7.79 o
  -2  -8   6       45.44       40.76      6.93 o
  -1  -8   6       10.14       11.36      7.20 o
   0  -8   6        4.71        2.69      6.85 o
   1  -8   6        4.81        6.87      4.75 o
   2  -8   6        3.22        3.51      4.58 o
   3  -8   6        0.55        0.83      2.13 o
   4  -8   6        1.78        7.13      6.40 o
   5  -8   6       54.90       69.14      7.07 o
  -9  -7   6        7.65       11.73     15.13 o
  -8  -7   6       64.07       54.17     13.62 o
  -7  -7   6        0.69        1.31     11.20 o
  -6  -7   6      105.21      105.62     10.44 o
  -5  -7   6       56.97       73.83     10.02 o
  -4  -7   6       88.43       83.76      6.57 o
  -3  -7   6       54.70       35.65      5.44 o
  -2  -7   6       35.90       37.45      6.26 o
  -1  -7   6       12.93       11.79      4.06 o
   0  -7   6       44.83       50.12      2.57 o
   1  -7   6       78.20       79.29      2.96 o
   2  -7   6       70.87       67.20      3.22 o
   3  -7   6      162.56      163.76      3.88 o
   4  -7   6       13.83        9.71      4.60 o
   5  -7   6       20.63       18.61      7.13 o
   6  -7   6       28.07       32.18     12.18 o
   7  -7   6       38.05       41.61     14.65 o
 -11  -6   6       47.61       48.85     14.81 o
 -10  -6   6       53.27       45.91      9.11 o
  -9  -6   6      274.46      283.71     14.72 o
  -8  -6   6       35.29       32.47      9.82 o
  -7  -6   6       33.30       42.11     10.16 o
  -6  -6   6       91.87       94.94      8.75 o
  -5  -6   6       47.06       41.44      7.85 o
  -4  -6   6      241.08      242.41      8.24 o
  -3  -6   6      212.71      204.42      7.42 o
  -2  -6   6      253.50      242.34      7.03 o
  -1  -6   6      160.49      158.44      2.81 o
   0  -6   6       23.71       24.65      2.43 o
   1  -6   6      167.99      168.24      3.42 o
   2  -6   6       69.80       75.90      2.97 o
   3  -6   6       13.10       17.77      2.53 o
   4  -6   6       17.33       13.30      2.95 o
   5  -6   6       19.13       18.88      3.01 o
   6  -6   6       88.60       77.54      5.42 o
   7  -6   6        7.79        3.45     11.11 o
   8  -6   6       22.33       15.71     11.93 o
   9  -6   6       10.74       16.22     14.31 o
 -12  -5   6       75.23       62.14     15.45 o
 -11  -5   6       86.51       80.88     13.65 o
 -10  -5   6      167.06      144.96     13.14 o
  -9  -5   6       42.90       44.20      7.58 o
  -8  -5   6       60.55       62.00      8.92 o
  -7  -5   6      214.01      194.38     11.31 o
  -6  -5   6      111.88      112.49      9.37 o
  -5  -5   6       38.78       34.21      7.23 o
  -4  -5   6       57.22       51.56      4.59 o
  -3  -5   6      271.07      270.18      5.46 o
  -2  -5   6       49.27       45.02      2.89 o
  -1  -5   6       59.37       67.10      2.27 o
   0  -5   6      151.23      155.18      2.48 o
   1  -5   6       85.04       89.64      2.34 o
   2  -5   6      200.56      197.13      2.91 o
   3  -5   6      610.61      608.03      5.33 o
   4  -5   6      206.29      214.01      4.44 o
   5  -5   6        9.10       10.07      1.59 o
   6  -5   6        0.66        4.05      5.03 o
   7  -5   6       23.96       26.03      5.56 o
   8  -5   6       45.03       43.44      6.77 o
   9  -5   6       15.12       13.52     11.85 o
  10  -5   6      152.32      175.72     13.08 o
 -13  -4   6      130.69      107.54     11.82 o
 -12  -4   6       30.89       48.15     12.88 o
 -11  -4   6       15.84       12.74     12.06 o
 -10  -4   6      111.14      110.58     10.89 o
  -9  -4   6      157.90      163.31     11.14 o
  -8  -4   6      356.49      358.09     14.52 o
  -7  -4   6      106.60      107.02      7.12 o
  -6  -4   6      495.11      504.17      8.56 o
  -5  -4   6      165.28      170.10      7.73 o
  -4  -4   6      544.09      556.71      9.97 o
  -3  -4   6       11.40       12.14      2.45 o
  -2  -4   6      204.40      210.10      2.83 o
  -1  -4   6      331.57      316.24      3.07 o
   0  -4   6      139.92      125.76      2.12 o
   1  -4   6      133.44      127.01      2.54 o
   2  -4   6       35.70       41.31      1.64 o
   3  -4   6       83.78       84.17      2.43 o
   4  -4   6      134.10      141.81      2.25 o
   5  -4   6      110.91      118.15      3.28 o
   6  -4   6       90.72       91.92      4.40 o
   7  -4   6       67.55       65.58      4.81 o
   8  -4   6       36.38       40.85      7.16 o
   9  -4   6       28.04       28.41      6.08 o
  10  -4   6       76.87       64.56     10.21 o
  11  -4   6       32.55       21.10     12.47 o
 -14  -3   6       24.12       21.65     13.71 o
 -13  -3   6       55.21       61.42     14.18 o
 -12  -3   6       41.62       42.92      9.76 o
 -11  -3   6      174.76      158.54     12.55 o
 -10  -3   6      151.47      146.01     10.61 o
  -9  -3   6        0.40       -6.44      6.44 o
  -8  -3   6      110.73       99.06      6.37 o
  -7  -3   6      372.87      386.00     17.02 o
  -6  -3   6      260.00      248.81     12.24 o
  -5  -3   6      204.72      215.24      5.49 o
  -4  -3   6      100.37       99.72      4.80 o
  -3  -3   6      402.42      409.63      9.89 o
  -2  -3   6       64.50       68.48      2.39 o
  -1  -3   6     1600.82     1656.77      7.06 o
   0  -3   6      337.55      378.66      3.49 o
   1  -3   6     1087.18     1090.34      5.34 o
   2  -3   6      374.16      388.75      4.43 o
   3  -3   6      141.52      139.13      2.36 o
   4  -3   6      264.34      264.48      5.37 o
   5  -3   6       54.03       53.76      2.23 o
   6  -3   6       24.40       24.33      3.10 o
   7  -3   6      135.73      146.66      6.28 o
   8  -3   6      184.47      198.73      7.11 o
   9  -3   6      120.41      116.27      3.71 o
  10  -3   6       74.57       62.74      8.76 o
  11  -3   6       55.73       63.95     11.01 o
  12  -3   6       40.21       54.45     12.59 o
 -14  -2   6       48.66       38.37     13.24 o
 -13  -2   6       70.53       60.51     12.80 o
 -12  -2   6       51.66       59.28     11.57 o
 -11  -2   6        3.76        3.36      9.94 o
 -10  -2   6      262.18      256.80     13.77 o
  -9  -2   6      386.14      397.09     15.02 o
  -8  -2   6       51.88       53.20      6.20 o
  -7  -2   6       14.46       15.83      3.73 o
  -6  -2   6       14.88       19.84      4.20 o
  -5  -2   6     1081.46     1098.70     12.60 o
  -4  -2   6       85.20       86.58      4.08 o
  -3  -2   6       55.75       71.58      3.90 o
  -2  -2   6     1762.04     1717.03      8.99 o
  -1  -2   6      590.73      596.31      8.68 o
   0  -2   6      491.40      521.84      4.71 o
   1  -2   6      835.32      790.16      5.68 o
   2  -2   6      288.65      297.38      2.79 o
   3  -2   6       32.40       33.57      0.90 o
   4  -2   6      343.53      362.18      3.26 o
   5  -2   6       23.61       21.59      1.65 o
   6  -2   6      134.93      134.74     16.12 o
   7  -2   6      107.27      108.50      3.79 o
   8  -2   6      235.21      240.55      6.45 o
   9  -2   6      117.18      126.47      4.48 o
  10  -2   6      102.24      104.00      4.93 o
  11  -2   6       45.18       39.95      9.48 o
  12  -2   6       40.91       46.46     11.29 o
 -14  -1   6       82.21       79.97     14.80 o
 -13  -1   6       73.24       90.54     12.49 o
 -12  -1   6        6.71        5.83      8.17 o
 -11  -1   6       60.78       48.70      9.52 o
 -10  -1   6      493.89      477.01     16.81 o
  -9  -1   6      241.81      226.36      8.49 o
  -8  -1   6      688.21      691.65     13.26 o
  -7  -1   6      753.95      786.46     12.00 o
  -6  -1   6      709.76      727.56     12.25 o
  -5  -1   6       34.83       46.57      4.02 o
  -4  -1   6      494.12      487.24     11.73 o
  -3  -1   6     3982.53     3996.76     18.84 o
  -2  -1   6       74.64       67.65      2.51 o
  -1  -1   6      494.16      501.07      4.70 o
   0  -1   6      285.36      271.31      4.37 o
   1  -1   6      451.14      449.08      4.39 o
   2  -1   6      535.01      542.93      5.61 o
   3  -1   6     1163.44     1190.98      5.99 o
   4  -1   6      366.68      343.42      2.38 o
   5  -1   6      126.74      124.95      3.74 o
   6  -1   6      110.38      114.53      3.13 o
   7  -1   6      416.59      427.41     10.21 o
   8  -1   6       45.41       44.36      3.23 o
   9  -1   6      131.13      122.93      4.28 o
  10  -1   6       40.77       40.27      4.32 o
  11  -1   6        1.12        4.57      8.72 o
  12  -1   6       20.78       25.72      7.12 o
 -14   0   6       46.24       34.55     14.61 o
 -13   0   6      269.18      307.29     15.64 o
 -12   0   6       56.99       54.91      9.43 o
 -11   0   6      469.77      484.48     17.33 o
 -10   0   6      209.37      204.86     12.38 o
  -9   0   6     1159.65     1150.84     64.63 o
  -8   0   6       55.01       62.94      5.71 o
  -7   0   6      467.20      464.29      9.32 o
  -6   0   6      335.11      366.01      7.87 o
  -5   0   6        0.04        1.50      3.26 o
  -4   0   6     4283.76     4364.14     49.36 o
  -3   0   6      228.58      214.27      4.78 o
  -2   0   6     1754.67     1735.70     12.06 o
  -1   0   6      181.84      167.00      4.10 o
   0   0   6       30.40       33.25      1.70 o
   1   0   6       53.92       54.68      1.52 o
   2   0   6        0.08        4.67      2.10 o
   3   0   6       38.44       35.56      1.50 o
   4   0   6      506.72      495.31      3.25 o
   5   0   6        0.30        0.98      1.09 o
   6   0   6       21.64       27.09      1.72 o
   7   0   6       53.34       62.08      2.30 o
   8   0   6       71.68       77.62      3.01 o
   9   0   6        4.30        7.13      2.76 o
  10   0   6      203.72      215.65      4.22 o
  11   0   6        1.28        3.51      5.00 o
  12   0   6      121.62      121.26      6.72 o
 -14   1   6       82.66       65.73     12.71 o
 -13   1   6       75.89       73.03     10.37 o
 -12   1   6        6.84        8.40      8.62 o
 -11   1   6       64.03       54.11     10.00 o
 -10   1   6      490.59      479.85     16.46 o
  -9   1   6      240.15      233.70     10.48 o
  -8   1   6      677.86      685.90     19.05 o
  -7   1   6      766.38      780.61     11.70 o
  -6   1   6      721.98      745.99     10.55 o
  -5   1   6       35.78       44.15      3.92 o
  -4   1   6      502.97      490.53      7.68 o
  -3   1   6     3962.21     3912.75     17.08 o
  -2   1   6       74.83       64.42      2.42 o
  -1   1   6      484.20      489.95      5.92 o
   0   1   6      277.23      267.34      3.09 o
   1   1   6      445.04      442.24      5.72 o
   2   1   6      533.68      553.59      6.38 o
   3   1   6     1172.64     1216.34     11.80 o
   4   1   6      359.49      342.26      5.20 o
   5   1   6      126.68      126.35      2.10 o
   6   1   6      108.51      112.66      2.13 o
   7   1   6      416.99      439.57      5.34 o
   8   1   6       44.32       39.85      3.07 o
   9   1   6      130.90      133.44      9.46 o
  10   1   6       43.36       39.99      4.30 o
  11   1   6        1.40        3.91      5.90 o
  12   1   6       20.80       25.26      6.86 o
 -14   2   6       48.76       63.12     14.73 o
 -13   2   6       68.89       63.89     10.53 o
 -12   2   6       52.21       50.63     11.19 o
 -11   2   6        3.99       -3.63      5.73 o
 -10   2   6      265.70      289.98     14.02 o
  -9   2   6      375.83      371.99     14.60 o
  -8   2   6       55.32       56.28      5.40 o
  -7   2   6       14.45       11.46      4.88 o
  -6   2   6       13.78       18.20      5.63 o
  -5   2   6     1073.36     1084.99     39.86 o
  -4   2   6       87.27       90.56      3.17 o
  -3   2   6       55.18       65.10      4.31 o
  -2   2   6     1750.64     1697.82     15.64 o
  -1   2   6      599.17      597.80      6.28 o
   0   2   6      491.46      507.67      8.60 o
   1   2   6      841.62      812.18     12.49 o
   2   2   6      293.19      317.07      6.31 o
   3   2   6       33.59       36.51      3.27 o
   4   2   6      350.11      366.50     10.53 o
   5   2   6       22.86       20.08      2.15 o
   6   2   6      129.99      131.51      3.35 o
   7   2   6      107.08      106.83      3.01 o
   8   2   6      230.82      234.91      5.70 o
   9   2   6      121.16      133.73      5.87 o
  10   2   6      101.33      100.36      6.24 o
  11   2   6       46.34       53.43      9.59 o
  12   2   6       40.45       34.70     10.97 o
 -14   3   6       23.40       31.49      8.47 o
 -13   3   6       55.64       64.80      7.93 o
 -12   3   6       41.14       24.84      9.03 o
 -11   3   6      170.93      181.78     10.36 o
 -10   3   6      148.66      150.40      9.62 o
  -9   3   6        0.40        5.86      7.02 o
  -8   3   6      107.57      100.63      6.09 o
  -7   3   6      379.34      387.89      7.31 o
  -6   3   6      264.57      261.02      5.95 o
  -5   3   6      207.28      202.09      3.35 o
  -4   3   6      105.95      105.07      2.19 o
  -3   3   6      395.66      388.96      4.87 o
  -2   3   6       65.32       58.62      3.38 o
  -1   3   6     1620.31     1674.75     15.00 o
   0   3   6      324.30      349.65      5.80 o
   1   3   6     1086.02     1081.76     12.15 o
   2   3   6      369.42      391.29      5.21 o
   3   3   6      148.82      142.76      4.26 o
   4   3   6      269.12      267.00      7.88 o
   5   3   6       53.84       51.74      2.81 o
   6   3   6       22.23       20.87      2.77 o
   7   3   6      129.77      132.10      3.98 o
   8   3   6      184.72      196.33      5.04 o
   9   3   6      118.32      117.76      5.22 o
  10   3   6       74.42       68.97      6.58 o
  11   3   6       57.44       54.32      7.66 o
  12   3   6       39.90       43.34      9.16 o
 -13   4   6      130.08      139.20      8.62 o
 -12   4   6       31.53       53.93      7.99 o
 -11   4   6       15.42       19.68      7.10 o
 -10   4   6      112.94      116.35      6.52 o
  -9   4   6      152.68      148.25      6.91 o
  -8   4   6      359.27      363.00      9.49 o
  -7   4   6      106.37      103.94      2.69 o
  -6   4   6      489.40      505.21      9.09 o
  -5   4   6      159.67      165.06      3.99 o
  -4   4   6      545.36      590.37      6.65 o
  -3   4   6       10.47       11.01      2.17 o
  -2   4   6      201.77      200.14      5.81 o
  -1   4   6      334.55      304.57      6.77 o
   0   4   6      139.29      124.35      7.56 o
   1   4   6      139.79      134.36      4.52 o
   2   4   6       33.90       36.79      4.05 o
   3   4   6       84.27       77.83      4.91 o
   4   4   6      132.39      137.28      4.30 o
   5   4   6      115.18      122.50      4.37 o
   6   4   6       87.22       96.59      3.70 o
   7   4   6       66.84       61.21      3.86 o
   8   4   6       35.72       37.46      4.19 o
   9   4   6       29.64       29.63      6.11 o
  10   4   6       76.03       71.04      7.31 o
  11   4   6       31.40       25.80      8.71 o
 -12   5   6       74.55       67.05      8.88 o
 -11   5   6       84.32       80.30      8.00 o
 -10   5   6      171.83      169.96      7.84 o
  -9   5   6       43.27       35.42      3.30 o
  -8   5   6       59.40       62.11      6.30 o
  -7   5   6      216.42      210.96      6.31 o
  -6   5   6      114.56      113.94      3.98 o
  -5   5   6       38.06       35.45      2.96 o
  -4   5   6       58.86       51.36      2.83 o
  -3   5   6      265.86      251.87      7.46 o
  -2   5   6       49.64       45.90      4.66 o
  -1   5   6       61.33       56.00      5.12 o
   0   5   6      146.60      145.65      9.79 o
   1   5   6       83.21       87.37      7.85 o
   2   5   6      199.36      190.30     10.40 o
   3   5   6      616.45      639.24     11.08 o
   4   5   6      200.95      200.99      7.17 o
   5   5   6        9.11       10.83      3.60 o
   6   5   6        0.63        0.34      3.62 o
   7   5   6       25.29       29.45      4.22 o
   8   5   6       43.87       40.19      4.86 o
   9   5   6       14.57       16.34      6.74 o
  10   5   6      153.28      172.96      8.67 o
 -11   6   6       47.56       48.96      9.31 o
 -10   6   6       54.45       54.17      7.98 o
  -9   6   6      271.13      274.10      9.52 o
  -8   6   6       34.83       44.44      6.13 o
  -7   6   6       33.66       38.38      3.80 o
  -6   6   6       91.42       93.28      3.47 o
  -5   6   6       44.51       40.12      4.35 o
  -4   6   6      242.93      238.77      6.91 o
  -3   6   6      215.44      210.83      8.18 o
  -2   6   6      248.09      250.13     15.32 o
  -1   6   6      162.38      164.26     11.23 o
   0   6   6       23.80       27.10      7.72 o
   1   6   6      173.12      200.37     12.01 o
   2   6   6       67.08       73.03      7.91 o
   3   6   6       13.56        5.64      7.40 o
   4   6   6       16.56       15.67      5.86 o
   5   6   6       20.33       16.10      9.53 o
   6   6   6       88.57       76.41      9.39 o
   7   6   6        7.96        7.91     10.32 o
   8   6   6       20.76       29.91     11.24 o
   9   6   6       11.49       13.76      9.18 o
  -9   7   6        7.90        9.14      6.80 o
  -8   7   6       62.70       62.68      6.55 o
  -7   7   6        0.64        2.59      6.17 o
  -6   7   6      105.42       95.37      6.27 o
  -5   7   6       57.58       64.05      6.05 o
  -4   7   6       89.22       89.55      6.76 o
  -3   7   6       52.31       44.61     10.57 o
  -2   7   6       35.86       41.79     10.55 o
  -1   7   6       13.93        7.48      9.32 o
   0   7   6       45.54       44.57     10.09 o
   1   7   6       77.64       83.02      9.77 o
   2   7   6       69.57       67.29     10.12 o
   3   7   6      165.70      170.92     12.37 o
   4   7   6       13.61        4.97     10.91 o
   5   7   6       20.85       16.76     10.55 o
   6   7   6       28.01       17.60     12.20 o
   7   7   6       38.35       43.12     13.46 o
  -7   8   6        2.38        7.45      9.81 o
  -6   8   6       15.11       17.06     10.07 o
  -5   8   6       49.12       37.28      9.41 o
  -4   8   6       34.37       38.94     14.26 o
  -3   8   6       14.25       18.43      9.67 o
  -2   8   6       44.99       44.11     12.49 o
  -1   8   6       10.81        7.13     12.43 o
   0   8   6        4.74        9.21      9.73 o
   1   8   6        5.20        2.94     13.81 o
   2   8   6        3.04        3.13     12.67 o
   3   8   6        0.55       -0.99      5.38 o
   4   8   6        1.87        1.41     14.74 o
   5   8   6       56.51       54.80     13.25 o
  -2   9   6       33.73       24.53     17.42 o
  -1   9   6       20.97       17.61     16.52 o
   0   9   6       33.49       27.31     16.23 o
  -6  -8   7       21.87       20.64      9.07 o
  -5  -8   7        7.27       10.12      8.49 o
  -4  -8   7       62.87       57.59      8.61 o
  -3  -8   7        3.67        5.57      7.79 o
  -2  -8   7       10.21        3.91      6.46 o
  -1  -8   7       12.11       17.84      7.15 o
   0  -8   7       81.59       69.04      7.66 o
   1  -8   7       20.64       25.28      5.09 o
   2  -8   7       42.75       37.61      5.19 o
   3  -8   7       12.20       13.55      5.68 o
   4  -8   7       14.37       12.92      6.86 o
  -9  -7   7       11.67       15.49     14.74 o
  -8  -7   7        1.72        2.48     13.73 o
  -7  -7   7       18.87       17.30     12.85 o
  -6  -7   7      105.96      121.81     11.41 o
  -5  -7   7       51.20       41.81      7.10 o
  -4  -7   7       19.60       20.27      6.92 o
  -3  -7   7       34.24       30.48      6.47 o
  -2  -7   7       23.46       15.07      5.02 o
  -1  -7   7       42.25       48.12      4.69 o
   0  -7   7        0.03        2.13      4.01 o
   1  -7   7      206.65      213.32      7.25 o
   2  -7   7       61.51       55.87      3.76 o
   3  -7   7       51.10       50.00      3.99 o
   4  -7   7       50.38       47.18      5.29 o
   5  -7   7        5.91        8.66      5.90 o
   6  -7   7       49.65       47.21      8.57 o
   7  -7   7       19.32       16.42     14.93 o
 -11  -6   7       62.70       52.03     12.96 o
 -10  -6   7       30.34       24.93     12.84 o
  -9  -6   7       42.68       41.50      8.44 o
  -8  -6   7      211.55      197.94     12.83 o
  -7  -6   7       70.45       75.40      8.68 o
  -6  -6   7       49.69       48.10      8.67 o
  -5  -6   7       34.35       36.66      8.28 o
  -4  -6   7       92.31       77.38      7.12 o
  -3  -6   7       82.41       72.28      5.47 o
  -2  -6   7       79.82       71.31      4.12 o
  -1  -6   7      108.90      114.47      2.69 o
   0  -6   7       71.17       75.61      2.94 o
   1  -6   7        4.99        7.84      2.83 o
   2  -6   7       69.78       63.65      2.94 o
   3  -6   7       12.74       16.11      2.72 o
   4  -6   7      127.79      118.45      3.11 o
   5  -6   7       20.89       18.47      4.27 o
   6  -6   7       13.62        8.09     11.07 o
   7  -6   7       30.06       20.64     10.40 o
   8  -6   7       22.39       21.56     11.72 o
 -12  -5   7       35.47       30.03     11.85 o
 -11  -5   7       35.00       26.92     13.27 o
 -10  -5   7        2.63       15.61     12.56 o
  -9  -5   7        9.68       13.76     10.77 o
  -8  -5   7       50.78       54.05      6.54 o
  -7  -5   7      104.23      113.23     10.12 o
  -6  -5   7      125.28      135.11     10.06 o
  -5  -5   7      119.74      132.30      8.89 o
  -4  -5   7       47.64       49.57      4.95 o
  -3  -5   7       94.73       93.90      3.93 o
  -2  -5   7       67.26       64.15      3.77 o
  -1  -5   7      125.06      118.40      2.38 o
   0  -5   7      171.78      171.21      2.71 o
   1  -5   7      390.78      417.45      4.03 o
   2  -5   7      306.96      308.68      3.71 o
   3  -5   7      145.66      143.67      3.07 o
   4  -5   7       48.05       40.92      2.00 o
   5  -5   7       91.14       84.92      3.81 o
   6  -5   7       66.22       57.35      5.05 o
   7  -5   7       27.20       20.98      8.76 o
   8  -5   7       26.94       22.40     10.75 o
   9  -5   7       57.20       53.06     10.80 o
 -13  -4   7       26.01       24.24     16.45 o
 -12  -4   7       48.70       37.68     10.67 o
 -11  -4   7      113.75      137.60     13.04 o
 -10  -4   7       70.50       66.13      9.91 o
  -9  -4   7      100.26      102.03      9.92 o
  -8  -4   7      171.57      175.68     12.01 o
  -7  -4   7       54.28       50.63      9.10 o
  -6  -4   7       18.85       21.78      4.02 o
  -5  -4   7       35.77       35.85      3.87 o
  -4  -4   7      166.43      168.98      5.18 o
  -3  -4   7       33.09       32.23      3.05 o
  -2  -4   7      369.07      388.07      6.05 o
  -1  -4   7      371.42      359.06      3.73 o
   0  -4   7      111.65      115.44      2.21 o
   1  -4   7      252.39      268.35      2.94 o
   2  -4   7       36.62       36.02      1.70 o
   3  -4   7      435.60      433.48      4.53 o
   4  -4   7      378.00      376.94      4.73 o
   5  -4   7      108.04      108.32      2.71 o
   6  -4   7      253.20      259.66      6.52 o
   7  -4   7        3.72        1.12      3.06 o
   8  -4   7        9.57       10.73      5.40 o
   9  -4   7        5.90        2.98     10.01 o
  10  -4   7       64.19       59.47      8.22 o
 -13  -3   7       35.66       43.20     11.71 o
 -12  -3   7      104.94      134.69     13.18 o
 -11  -3   7       40.82       49.28     10.84 o
 -10  -3   7       34.37       42.36      8.23 o
  -9  -3   7      294.65      314.42     14.15 o
  -8  -3   7       20.36       23.97      8.20 o
  -7  -3   7       23.22       22.80      4.51 o
  -6  -3   7      646.94      675.89     21.88 o
  -5  -3   7      413.32      409.27      8.97 o
  -4  -3   7       84.73       85.56      3.80 o
  -3  -3   7      597.28      628.90     13.42 o
  -2  -3   7      505.27      510.86      6.79 o
  -1  -3   7      254.03      265.09      3.31 o
   0  -3   7      137.47      137.68      2.45 o
   1  -3   7      987.78      959.48      7.93 o
   2  -3   7      113.00      104.17      1.87 o
   3  -3   7      175.87      179.88      2.15 o
   4  -3   7       47.89       43.22      1.77 o
   5  -3   7      148.91      148.54      2.92 o
   6  -3   7        5.02        5.24      2.77 o
   7  -3   7        2.31        4.52      5.05 o
   8  -3   7      119.49      125.94      4.40 o
   9  -3   7      111.55      118.37      6.54 o
  10  -3   7       62.68       51.77      9.63 o
  11  -3   7       96.72      107.98     11.60 o
 -14  -2   7       19.38       16.98     12.60 o
 -13  -2   7       45.23       43.75     10.95 o
 -12  -2   7      615.19      601.96     20.53 o
 -11  -2   7      110.64      132.85     11.83 o
 -10  -2   7      119.37      115.29     11.05 o
  -9  -2   7      286.28      285.97     13.85 o
  -8  -2   7      274.25      278.63     10.21 o
  -7  -2   7       19.12       28.16      4.73 o
  -6  -2   7      175.57      168.59      6.42 o
  -5  -2   7     1027.79     1057.95     12.62 o
  -4  -2   7      122.74      132.73     10.62 o
  -3  -2   7      774.59      795.50      9.53 o
  -2  -2   7      476.17      479.32      6.74 o
  -1  -2   7      582.05      584.52      5.21 o
   0  -2   7      420.54      410.56      3.90 o
   1  -2   7      299.04      313.25      6.51 o
   2  -2   7      272.70      262.52      3.15 o
   3  -2   7      124.32      115.67      2.48 o
   4  -2   7       24.98       21.27      1.26 o
   5  -2   7        1.99        1.77      1.29 o
   6  -2   7      177.71      177.83      4.24 o
   7  -2   7      141.97      144.98      3.86 o
   8  -2   7       93.73       92.93      3.69 o
   9  -2   7       46.22       44.25      4.15 o
  10  -2   7       13.94       19.64      6.60 o
  11  -2   7       38.91       41.54      9.93 o
  12  -2   7       18.92       11.58     11.99 o
 -14  -1   7       42.97       45.18     15.71 o
 -13  -1   7       61.01       69.65     10.62 o
 -12  -1   7      143.93      142.98     12.81 o
 -11  -1   7       56.35       53.39      8.63 o
 -10  -1   7       52.12       42.98      9.61 o
  -9  -1   7      997.50     1036.80     22.38 o
  -8  -1   7      370.12      361.05     11.73 o
  -7  -1   7      364.79      346.87      8.79 o
  -6  -1   7      281.31      277.67      7.29 o
  -5  -1   7      785.32      799.19     10.72 o
  -4  -1   7      647.39      634.27      8.84 o
  -3  -1   7      928.65      977.58      9.84 o
  -2  -1   7     2990.59     3055.78     30.52 o
  -1  -1   7      805.91      840.34      9.10 o
   0  -1   7      164.87      167.11      2.68 o
   1  -1   7      403.77      391.81      5.43 o
   2  -1   7      266.13      279.49      2.87 o
   3  -1   7       24.52       28.43      1.40 o
   4  -1   7      244.67      229.03      4.21 o
   5  -1   7      151.04      141.20      2.43 o
   6  -1   7       59.22       58.30      1.94 o
   7  -1   7       42.41       41.97      2.69 o
   8  -1   7      586.19      607.64     11.59 o
   9  -1   7       52.47       50.13      2.95 o
  10  -1   7      156.99      170.57      6.05 o
  11  -1   7        6.80       11.79      6.07 o
  12  -1   7       43.98       36.62     10.55 o
 -14   0   7      120.58      116.67     14.92 o
 -13   0   7       12.30       17.49     11.50 o
 -12   0   7      229.81      224.02     13.18 o
 -11   0   7        3.72        5.74      8.09 o
 -10   0   7      746.03      775.59     20.58 o
  -9   0   7       17.21       14.34      5.35 o
  -8   0   7     2242.11     2235.08     22.74 o
  -7   0   7        2.67        2.20      3.66 o
  -6   0   7      500.24      530.18     12.05 o
  -5   0   7        5.44        6.45      3.42 o
  -4   0   7      407.07      441.18      7.68 o
  -3   0   7     1565.95     1659.47     22.68 o
  -2   0   7      177.74      178.41      4.74 o
  -1   0   7     5194.26     5051.18     32.29 o
   0   0   7      110.04      113.11      2.42 o
   1   0   7      153.79      151.97      1.81 o
   2   0   7      784.35      783.36     11.08 o
   3   0   7      800.18      825.03      8.61 o
   4   0   7      138.62      155.17      3.37 o
   5   0   7       33.73       36.94      1.33 o
   6   0   7       31.63       28.23      1.57 o
   7   0   7        1.28        0.20      0.86 o
   8   0   7        4.24        4.70      2.68 o
   9   0   7       50.18       54.52      3.21 o
  10   0   7       14.74       13.40      4.21 o
  11   0   7       36.58       30.55      5.72 o
 -14   1   7       41.76       50.23     14.92 o
 -13   1   7       62.64       61.50     11.25 o
 -12   1   7      147.37      127.19     11.34 o
 -11   1   7       56.30       47.61      9.21 o
 -10   1   7       55.74       51.90     10.10 o
  -9   1   7      988.52     1033.15     18.67 o
  -8   1   7      369.79      372.97     13.45 o
  -7   1   7      361.45      339.52      8.28 o
  -6   1   7      288.07      270.84     10.66 o
  -5   1   7      796.16      811.27     10.47 o
  -4   1   7      654.14      639.44      8.01 o
  -3   1   7      933.26      975.69     10.74 o
  -2   1   7     2968.46     2991.62     14.91 o
  -1   1   7      807.48      834.85     10.58 o
   0   1   7      171.78      173.70      4.28 o
   1   1   7      404.84      406.83      7.67 o
   2   1   7      266.16      282.32      5.08 o
   3   1   7       25.37       28.91      4.11 o
   4   1   7      235.60      227.51      6.45 o
   5   1   7      156.50      150.44      3.16 o
   6   1   7       59.10       58.11      2.30 o
   7   1   7       45.34       47.77      2.48 o
   8   1   7      582.56      621.04      6.57 o
   9   1   7       53.71       52.18      5.05 o
  10   1   7      157.04      169.07      5.00 o
  11   1   7        6.06        5.66      6.02 o
  12   1   7       44.84       46.48     11.03 o
 -14   2   7       18.94       22.94     12.94 o
 -13   2   7       45.23       35.14     13.28 o
 -12   2   7      611.63      617.85     21.05 o
 -11   2   7      114.38      127.74     11.68 o
 -10   2   7      119.05      102.93     10.42 o
  -9   2   7      290.88      293.25     14.03 o
  -8   2   7      270.16      250.36     10.98 o
  -7   2   7       18.54       15.54      6.80 o
  -6   2   7      175.05      177.12      5.93 o
  -5   2   7     1028.71     1045.52      8.84 o
  -4   2   7      129.85      124.89      7.64 o
  -3   2   7      773.28      806.99     18.60 o
  -2   2   7      468.60      477.61      5.00 o
  -1   2   7      587.97      591.07      5.91 o
   0   2   7      426.78      425.92      4.76 o
   1   2   7      300.77      329.19      5.61 o
   2   2   7      273.91      268.77      5.36 o
   3   2   7      127.37      117.88      3.97 o
   4   2   7       24.90       24.29      2.86 o
   5   2   7        1.55        1.15      2.20 o
   6   2   7      182.97      190.73      4.00 o
   7   2   7      138.35      136.09      3.93 o
   8   2   7       93.27       92.07      8.80 o
   9   2   7       43.48       36.25      4.46 o
  10   2   7       15.11       12.94      5.56 o
  11   2   7       39.30       36.17      7.62 o
  12   2   7       19.89       21.19      8.68 o
 -13   3   7       36.98       43.06     11.89 o
 -12   3   7      105.98      118.55      9.99 o
 -11   3   7       39.98       34.93      8.72 o
 -10   3   7       34.95       30.27      7.83 o
  -9   3   7      292.21      270.03     12.13 o
  -8   3   7       20.02       16.38      4.99 o
  -7   3   7       25.15       23.49      4.87 o
  -6   3   7      654.64      674.23      7.87 o
  -5   3   7      419.80      416.51      4.88 o
  -4   3   7       84.50       80.54      3.41 o
  -3   3   7      606.51      639.43     11.35 o
  -2   3   7      498.90      489.01      6.93 o
  -1   3   7      253.33      252.49      6.65 o
   0   3   7      132.20      124.84      3.36 o
   1   3   7      982.59      950.64     20.46 o
   2   3   7      111.94       95.74      7.78 o
   3   3   7      172.65      177.97      4.68 o
   4   3   7       49.02       46.28      3.40 o
   5   3   7      152.52      148.55      4.87 o
   6   3   7        5.09        2.16      2.11 o
   7   3   7        2.78        3.38      3.31 o
   8   3   7      115.19      119.55      4.36 o
   9   3   7      113.06      121.94     10.54 o
  10   3   7       64.20       51.74      7.17 o
  11   3   7       99.59      122.84      8.47 o
 -13   4   7       25.91       26.33      9.07 o
 -12   4   7       48.44       43.94      7.94 o
 -11   4   7      114.99      127.39      7.26 o
 -10   4   7       71.20       67.72      9.07 o
  -9   4   7      101.49       97.91      6.43 o
  -8   4   7      169.74      171.36      4.09 o
  -7   4   7       55.91       57.79      2.32 o
  -6   4   7       18.78       17.80      1.26 o
  -5   4   7       38.78       39.48      4.66 o
  -4   4   7      168.50      161.94      3.94 o
  -3   4   7       33.44       27.82      2.48 o
  -2   4   7      368.57      380.70      7.81 o
  -1   4   7      370.52      358.17      7.29 o
   0   4   7      113.27      111.64      7.94 o
   1   4   7      253.99      265.24      6.06 o
   2   4   7       39.77       47.91      4.18 o
   3   4   7      437.03      427.21     14.60 o
   4   4   7      376.98      362.58      6.61 o
   5   4   7      109.33      114.70      4.53 o
   6   4   7      251.32      255.94     15.24 o
   7   4   7        3.88        2.52      4.49 o
   8   4   7        9.56       12.82      4.44 o
   9   4   7        5.11        2.75      4.61 o
  10   4   7       63.33       68.18      7.87 o
 -12   5   7       36.45       35.80      9.50 o
 -11   5   7       35.02       31.02      7.40 o
 -10   5   7        2.19       -0.52      3.67 o
  -9   5   7        8.63       10.78      7.01 o
  -8   5   7       50.99       58.92      5.46 o
  -7   5   7      105.51      109.16      6.26 o
  -6   5   7      125.98      131.69      4.58 o
  -5   5   7      118.96      127.61      3.82 o
  -4   5   7       49.01       48.10      3.59 o
  -3   5   7       93.48       96.28      6.07 o
  -2   5   7       64.19       56.43      4.37 o
  -1   5   7      125.21      122.59      9.63 o
   0   5   7      170.32      171.05      7.11 o
   1   5   7      392.10      403.45     14.08 o
   2   5   7      306.08      300.25     12.35 o
   3   5   7      146.47      135.46      6.30 o
   4   5   7       44.79       39.44      5.76 o
   5   5   7       94.45       95.81      8.43 o
   6   5   7       65.93       57.78      5.06 o
   7   5   7       28.94       22.76      5.67 o
   8   5   7       27.69       28.00      5.33 o
   9   5   7       58.45       52.82      5.98 o
 -11   6   7       64.04       67.43      9.56 o
 -10   6   7       29.65       23.64      9.21 o
  -9   6   7       42.96       38.78      7.44 o
  -8   6   7      209.98      206.89      8.79 o
  -7   6   7       72.14       80.58      8.60 o
  -6   6   7       49.47       44.45      4.11 o
  -5   6   7       36.45       46.11      5.91 o
  -4   6   7       94.26       83.51      5.62 o
  -3   6   7       81.37       76.52      4.97 o
  -2   6   7       77.76       75.20      6.74 o
  -1   6   7      110.94      108.64      9.50 o
   0   6   7       73.31       93.20      8.60 o
   1   6   7        5.14        8.17      8.08 o
   2   6   7       72.59       76.44      9.16 o
   3   6   7       13.78       23.14      8.80 o
   4   6   7      127.29      105.17      9.21 o
   5   6   7       20.56       17.10      9.69 o
   6   6   7       13.98       10.50     10.22 o
   7   6   7       30.03       25.73     11.19 o
   8   6   7       22.12       20.68     11.67 o
  -9   7   7       11.88       14.30      8.11 o
  -8   7   7        1.71        5.70      6.87 o
  -7   7   7       17.74       20.28      7.33 o
  -6   7   7      107.61      121.31      6.65 o
  -5   7   7       51.45       40.18      6.52 o
  -4   7   7       20.23       15.57      5.72 o
  -3   7   7       35.22       23.34     11.36 o
  -2   7   7       22.48       20.92     11.39 o
  -1   7   7       42.25       40.13     10.11 o
   0   7   7        0.12        1.68     10.85 o
   1   7   7      204.92      219.26     12.93 o
   2   7   7       61.57       52.32     10.78 o
   3   7   7       50.90       52.70     11.16 o
   4   7   7       48.75       45.99     11.90 o
   5   7   7        6.54       13.15     12.58 o
   6   7   7       49.73       35.36     13.49 o
   7   7   7       19.84       17.03     12.97 o
  -6   8   7       21.93       27.77     10.40 o
  -5   8   7        7.18       10.66      9.93 o
  -4   8   7       61.18       43.62     14.71 o
  -3   8   7        3.87        7.97     11.09 o
  -2   8   7        9.48        5.93     12.39 o
  -1   8   7       11.36       15.51     11.95 o
   0   8   7       81.73       81.39     11.69 o
   1   8   7       20.80       22.99     14.13 o
   2   8   7       42.65       40.03     14.63 o
   3   8   7       12.48       17.16     15.41 o
   4   8   7       14.58        6.57     15.23 o
  -6  -8   8       47.69       42.04     10.32 o
  -5  -8   8       25.38       26.24      9.84 o
  -4  -8   8       18.39       21.77     10.80 o
  -3  -8   8       90.25       95.22      8.66 o
  -2  -8   8       57.61       51.75      8.25 o
  -1  -8   8        7.59        0.12      4.35 o
   0  -8   8       70.60       70.94      7.96 o
   1  -8   8       15.03       15.54      6.77 o
   2  -8   8        4.93        3.64      5.65 o
   3  -8   8       57.70       52.40      6.00 o
  -8  -7   8       10.20       18.49     12.86 o
  -7  -7   8       72.34       89.44     12.45 o
  -6  -7   8      214.99      220.73      9.58 o
  -5  -7   8      158.88      174.61      8.44 o
  -4  -7   8       15.02       12.41      6.94 o
  -3  -7   8      180.55      189.47      6.22 o
  -2  -7   8       25.99       25.34      5.22 o
  -1  -7   8       44.98       49.80      4.84 o
   0  -7   8       30.29       29.26      3.88 o
   1  -7   8       63.12       67.44      4.07 o
   2  -7   8       85.20       82.57      4.07 o
   3  -7   8       42.71       38.56      4.61 o
   4  -7   8       72.64       72.96      5.65 o
   5  -7   8        0.45        5.32      8.29 o
   6  -7   8       46.36       50.96      9.49 o
 -10  -6   8        0.44       -0.10     25.12 o
  -9  -6   8       31.97       21.20     13.19 o
  -8  -6   8       42.31       41.22      7.95 o
  -7  -6   8       75.31       69.48      9.52 o
  -6  -6   8       64.20       61.24      8.69 o
  -5  -6   8       18.48       21.67      6.29 o
  -4  -6   8       69.55       81.52      6.28 o
  -3  -6   8      178.38      185.87     11.48 o
  -2  -6   8      144.11      141.08      5.14 o
  -1  -6   8      190.98      198.42      3.83 o
   0  -6   8      492.07      504.98      6.58 o
   1  -6   8       90.86       88.59      2.90 o
   2  -6   8       26.93       26.50      2.92 o
   3  -6   8      251.83      240.49      4.33 o
   4  -6   8       54.81       57.12      3.68 o
   5  -6   8        0.94        5.91      4.53 o
   6  -6   8       46.18       46.49      5.22 o
   7  -6   8       33.46       43.03      9.06 o
   8  -6   8       35.23       24.55     14.02 o
 -12  -5   8       58.50       58.26     14.83 o
 -11  -5   8       23.34       41.52     13.83 o
 -10  -5   8        5.34       14.88     12.53 o
  -9  -5   8       81.50       78.02      9.52 o
  -8  -5   8       61.35       67.12      9.75 o
  -7  -5   8       55.67       52.57      6.33 o
  -6  -5   8      131.87      121.41      9.69 o
  -5  -5   8      187.16      197.64     14.62 o
  -4  -5   8       73.24       82.25     10.75 o
  -3  -5   8       18.61       12.99      4.42 o
  -2  -5   8      136.24      141.84      2.95 o
  -1  -5   8      212.99      213.48      3.88 o
   0  -5   8      402.38      402.47      4.37 o
   1  -5   8        1.42        1.34      1.89 o
   2  -5   8      144.76      144.31      2.66 o
   3  -5   8       11.94        8.95      2.48 o
   4  -5   8       35.52       38.42      1.96 o
   5  -5   8      132.58      129.76      2.91 o
   6  -5   8       20.51       14.12      6.86 o
   7  -5   8       78.17       68.27     10.14 o
   8  -5   8        1.66        0.97     10.95 o
   9  -5   8       62.39       47.81     12.66 o
 -12  -4   8       28.93       28.33     13.84 o
 -11  -4   8       85.69       92.12     12.60 o
 -10  -4   8       73.60       77.36      9.34 o
  -9  -4   8       52.45       49.29      9.73 o
  -8  -4   8      276.63      276.59     13.11 o
  -7  -4   8      306.74      319.89     13.90 o
  -6  -4   8      136.27      136.34      9.21 o
  -5  -4   8       15.67       19.86      3.33 o
  -4  -4   8      196.78      203.19      5.63 o
  -3  -4   8      335.45      340.78      6.62 o
  -2  -4   8      276.24      289.57      3.85 o
  -1  -4   8      278.87      287.40      3.58 o
   0  -4   8       23.23       23.84      1.91 o
   1  -4   8       79.80       80.87      2.50 o
   2  -4   8        0.18        2.26      1.59 o
   3  -4   8      510.68      527.94      4.14 o
   4  -4   8       82.48       80.86      1.94 o
   5  -4   8       61.30       54.59      1.82 o
   6  -4   8       43.80       41.24      2.63 o
   7  -4   8       24.07       34.31      8.16 o
   8  -4   8       32.55       34.11      9.22 o
   9  -4   8       20.66       22.26     10.55 o
  10  -4   8      125.03      109.49      9.88 o
 -13  -3   8      107.23       97.85     15.34 o
 -12  -3   8       18.30        9.47     13.38 o
 -11  -3   8       59.10       54.48     11.26 o
 -10  -3   8        1.26        6.40      9.57 o
  -9  -3   8       87.98       96.21      9.95 o
  -8  -3   8      338.50      348.09     14.06 o
  -7  -3   8       96.13       89.11      6.03 o
  -6  -3   8      420.18      403.14      9.50 o
  -5  -3   8      181.69      190.68      6.60 o
  -4  -3   8      512.37      524.06      8.68 o
  -3  -3   8       32.62       34.47      3.26 o
  -2  -3   8       57.61       51.65      2.19 o
  -1  -3   8      100.96      109.52      2.59 o
   0  -3   8      329.29      334.34      5.00 o
   1  -3   8     1425.03     1481.15     11.24 o
   2  -3   8      140.00      140.14      2.66 o
   3  -3   8      210.75      199.54      5.63 o
   4  -3   8      241.50      237.28      2.37 o
   5  -3   8      122.21      118.04      1.57 o
   6  -3   8       94.15       90.33      2.17 o
   7  -3   8       31.81       26.41      3.03 o
   8  -3   8      147.93      143.12      6.84 o
   9  -3   8        9.72        7.58      6.21 o
  10  -3   8        6.19        7.05     10.41 o
 -14  -2   8       18.85       12.88     16.45 o
 -13  -2   8       33.63       36.27     14.53 o
 -12  -2   8       44.48       41.54     10.46 o
 -11  -2   8      106.55       97.41     10.70 o
 -10  -2   8      450.79      472.39     17.45 o
  -9  -2   8       98.47      108.70      9.45 o
  -8  -2   8      301.39      295.30      9.33 o
  -7  -2   8      511.94      499.31     10.32 o
  -6  -2   8      424.88      401.47      9.00 o
  -5  -2   8      214.10      206.45      6.53 o
  -4  -2   8      121.56      118.75      4.49 o
  -3  -2   8      279.72      268.46      5.80 o
  -2  -2   8        7.39       11.86      1.90 o
  -1  -2   8      309.92      300.68      4.13 o
   0  -2   8      191.25      205.68      3.20 o
   1  -2   8       36.95       32.74      2.04 o
   2  -2   8       87.17       92.27      2.31 o
   3  -2   8      131.32      136.95      3.11 o
   4  -2   8      543.30      553.18      4.01 o
   5  -2   8       75.01       67.88      2.77 o
   6  -2   8       38.82       40.77      1.91 o
   7  -2   8      325.25      324.48      3.73 o
   8  -2   8       45.67       43.99      2.50 o
   9  -2   8       13.51       10.98      3.88 o
  10  -2   8        1.36        3.05      8.60 o
  11  -2   8       28.78       23.86     10.65 o
 -14  -1   8        7.06       14.29     15.18 o
 -13  -1   8       89.67       81.82     12.58 o
 -12  -1   8      210.18      196.85     13.15 o
 -11  -1   8      169.58      166.60     12.56 o
 -10  -1   8      358.11      364.37     15.61 o
  -9  -1   8       95.18       97.02     10.63 o
  -8  -1   8      853.85      876.79     13.87 o
  -7  -1   8       21.75       28.85      4.69 o
  -6  -1   8      571.55      562.71     23.38 o
  -5  -1   8      698.74      746.72     10.69 o
  -4  -1   8       63.73       65.58      3.87 o
  -3  -1   8     1046.58     1109.13      9.11 o
  -2  -1   8      211.61      214.95      3.93 o
  -1  -1   8       40.33       42.05      2.36 o
   0  -1   8      112.58      115.78      3.00 o
   1  -1   8      324.27      327.79      3.83 o
   2  -1   8       92.68       91.58      1.99 o
   3  -1   8      134.33      136.54      2.38 o
   4  -1   8       60.02       64.72      2.23 o
   5  -1   8      105.28      105.97      2.30 o
   6  -1   8       53.90       54.47      1.55 o
   7  -1   8      277.77      294.81      3.48 o
   8  -1   8       95.98       90.17      2.99 o
   9  -1   8      147.83      153.13      4.52 o
  10  -1   8       35.69       39.57      4.93 o
 -14   0   8       24.35       26.02     15.91 o
 -13   0   8       47.03       42.21     13.15 o
 -12   0   8       51.01       53.05     11.78 o
 -11   0   8        0.07        4.14      9.38 o
 -10   0   8      402.43      430.54     15.70 o
  -9   0   8      171.00      191.55     11.73 o
  -8   0   8      826.89      860.58     13.47 o
  -7   0   8      500.42      490.69      9.86 o
  -6   0   8       65.08       78.79      4.81 o
  -5   0   8      102.24      109.15      4.75 o
  -4   0   8       76.38       87.91      4.14 o
  -3   0   8       82.24       73.32      4.28 o
  -2   0   8     1355.86     1465.96     34.44 o
  -1   0   8     3281.13     3200.08     44.96 o
   0   0   8       33.47       39.08      4.04 o
   1   0   8      104.33      107.12      2.06 o
   2   0   8       45.35       46.51      3.01 o
   3   0   8       23.28       17.57      2.54 o
   4   0   8     1277.24     1400.82     25.06 o
   5   0   8        1.02        2.87      2.62 o
   6   0   8      600.72      607.10      5.90 o
   7   0   8       46.67       47.36      2.19 o
   8   0   8        3.84        3.19      2.32 o
   9   0   8        0.96        2.03      4.08 o
  10   0   8        2.69        7.26      4.99 o
 -14   1   8        7.03       14.88     15.90 o
 -13   1   8       89.14       82.70     10.92 o
 -12   1   8      212.89      203.16     14.24 o
 -11   1   8      170.59      161.10     11.28 o
 -10   1   8      359.63      351.42     14.20 o
  -9   1   8       92.00       84.94     10.04 o
  -8   1   8      847.79      851.73     13.27 o
  -7   1   8       21.65       11.38      4.31 o
  -6   1   8      561.09      548.83      9.75 o
  -5   1   8      712.08      750.19     10.24 o
  -4   1   8       64.24       68.52      3.59 o
  -3   1   8     1049.70     1087.81     15.43 o
  -2   1   8      211.99      225.44      4.19 o
  -1   1   8       43.51       42.93      2.16 o
   0   1   8      112.32      117.16      2.77 o
   1   1   8      320.73      333.58      5.77 o
   2   1   8       98.11       97.03      6.09 o
   3   1   8      132.05      145.83      5.19 o
   4   1   8       61.17       61.70      3.79 o
   5   1   8      105.93      106.00      3.80 o
   6   1   8       56.33       55.85      2.57 o
   7   1   8      278.18      281.06      9.10 o
   8   1   8       98.88       96.42      5.02 o
   9   1   8      145.67      158.21      4.87 o
  10   1   8       35.22       40.61      6.36 o
  11   1   8       33.96       36.63      9.01 o
 -14   2   8       19.56       19.39     13.13 o
 -13   2   8       33.55       35.56     14.09 o
 -12   2   8       44.39       37.04     11.67 o
 -11   2   8      108.56      110.98     11.77 o
 -10   2   8      454.21      439.60     15.89 o
  -8   2   8      301.37      309.81     12.31 o
  -7   2   8      522.75      518.29     13.90 o
  -6   2   8      417.17      380.22      6.20 o
  -5   2   8      216.76      205.48      4.57 o
  -4   2   8      127.98      124.66      3.18 o
  -3   2   8      270.70      257.18      5.19 o
  -2   2   8        7.09       10.22      1.61 o
  -1   2   8      306.80      302.31      4.01 o
   0   2   8      186.75      198.26      5.87 o
   1   2   8       36.86       34.17      3.38 o
   2   2   8       89.24       97.02      4.00 o
   3   2   8      125.24      135.59      4.55 o
   4   2   8      537.49      554.15      7.52 o
   5   2   8       75.27       66.18      3.91 o
   6   2   8       37.23       35.65      2.82 o
   7   2   8      328.21      329.59      5.60 o
   8   2   8       45.62       45.37      6.36 o
   9   2   8       12.86       11.51      6.06 o
  10   2   8        1.09        2.07      4.00 o
  11   2   8       28.86       24.23      7.85 o
 -13   3   8      109.75      113.16     12.44 o
 -12   3   8       19.10       19.23     11.63 o
 -11   3   8       60.65       58.47     10.09 o
 -10   3   8        1.20        5.10      7.43 o
  -9   3   8       88.98       97.40      8.66 o
  -8   3   8      332.02      339.65     13.07 o
  -7   3   8       96.12       86.60      3.65 o
  -6   3   8      415.66      394.23      5.30 o
  -5   3   8      185.31      187.22      3.47 o
  -4   3   8      515.97      522.42      8.20 o
  -3   3   8       33.87       37.87      2.72 o
  -2   3   8       57.24       48.99      2.65 o
  -1   3   8      100.79      109.92      3.41 o
   0   3   8      329.78      337.18     12.75 o
   1   3   8     1421.50     1480.40     15.58 o
   2   3   8      138.09      139.58      6.88 o
   3   3   8      213.07      204.58      8.69 o
   4   3   8      245.97      245.86      8.14 o
   5   3   8      117.11      109.09      5.21 o
   6   3   8       94.57       91.79      4.86 o
   7   3   8       32.07       33.42      3.78 o
   8   3   8      149.80      149.84      4.75 o
   9   3   8        8.96       11.16      6.88 o
  10   3   8        6.35        8.31      7.62 o
 -12   4   8       28.71       25.74      9.01 o
 -11   4   8       86.63       87.70      8.11 o
 -10   4   8       73.16       75.57      6.70 o
  -9   4   8       51.80       44.70      4.16 o
  -8   4   8      273.03      277.15      9.33 o
  -7   4   8      315.62      310.97      4.34 o
  -6   4   8      133.48      128.29      4.22 o
  -5   4   8       16.23       14.04      3.95 o
  -4   4   8      201.31      210.37      5.48 o
  -3   4   8      333.49      345.96      9.71 o
  -2   4   8      274.54      288.83      7.06 o
  -1   4   8      272.75      279.33     13.67 o
   0   4   8       20.81       19.89      6.90 o
   1   4   8       81.05       84.16      6.12 o
   2   4   8        0.23        3.32      4.61 o
   3   4   8      515.73      524.33     23.23 o
   4   4   8       83.80       84.67      5.07 o
   5   4   8       61.19       52.22      4.53 o
   6   4   8       41.52       42.79      6.36 o
   7   4   8       23.93       33.11      5.27 o
   8   4   8       32.64       28.77      4.98 o
   9   4   8       20.16       25.20      7.27 o
  10   4   8      128.84      121.75      8.36 o
 -12   5   8       58.25       56.23      9.27 o
 -11   5   8       23.47       27.84      8.99 o
 -10   5   8        5.08        9.24      7.83 o
  -9   5   8       81.53       76.16      5.45 o
  -8   5   8       60.45       49.46      4.77 o
  -7   5   8       56.15       48.26      4.58 o
  -6   5   8      132.38      122.06      7.94 o
  -5   5   8      189.49      184.67      5.82 o
  -4   5   8       72.01       65.89      4.15 o
  -3   5   8       17.92       12.59      4.67 o
  -2   5   8      132.14      140.98      6.12 o
  -1   5   8      218.16      201.41     10.65 o
   0   5   8      403.19      404.29     10.05 o
   1   5   8        1.98        8.06      7.66 o
   2   5   8      140.37      148.54     10.27 o
   3   5   8       12.11        3.23      7.11 o
   4   5   8       36.16       33.53      6.94 o
   5   5   8      128.28      120.42      9.23 o
   6   5   8       21.16       16.86      5.62 o
   7   5   8       78.87       84.40      6.16 o
   8   5   8        1.71        0.17      2.08 o
   9   5   8       61.90       50.42     11.19 o
 -10   6   8        0.29       -0.36      5.50 o
  -9   6   8       31.42       24.75      8.29 o
  -8   6   8       40.83       36.82      7.25 o
  -7   6   8       76.52       83.48     14.28 o
  -6   6   8       63.19       68.04      7.27 o
  -5   6   8       18.53       10.79      6.52 o
  -4   6   8       73.19       73.06      6.01 o
  -3   6   8      175.86      174.20      7.15 o
  -2   6   8      143.33      143.85      7.42 o
  -1   6   8      186.45      181.46      7.99 o
   0   6   8      488.81      498.43     16.52 o
   1   6   8       92.20       88.75     10.15 o
   2   6   8       26.76       31.01      7.96 o
   3   6   8      252.84      256.93     12.96 o
   4   6   8       52.83       51.83      8.68 o
   5   6   8        0.99        4.56     10.60 o
   6   6   8       47.35       47.95     11.29 o
   7   6   8       33.06       26.82     11.49 o
   8   6   8       35.26       25.85     12.67 o
  -8   7   8       10.19       10.35      7.34 o
  -7   7   8       72.00       75.66      7.33 o
  -6   7   8      211.45      212.89      7.72 o
  -5   7   8      159.27      157.93      6.96 o
  -4   7   8       15.31       13.54      5.75 o
  -3   7   8      182.25      209.68      9.63 o
  -2   7   8       27.61       30.97     10.93 o
  -1   7   8       47.13       51.82      8.60 o
   0   7   8       30.47       23.99     11.83 o
   1   7   8       60.92       64.90     11.71 o
   2   7   8       84.37       84.16     11.70 o
   3   7   8       42.76       46.21     10.16 o
   4   7   8       73.59       71.56     12.47 o
   5   7   8        0.28       -3.02      7.17 o
   6   7   8       46.90       57.39     12.90 o
  -6   8   8       46.53       41.60      8.59 o
  -5   8   8       25.08       27.88     10.48 o
  -4   8   8       17.56       11.96     13.92 o
  -3   8   8       90.24       96.51     15.15 o
  -2   8   8       57.33       60.26     12.98 o
  -1   8   8        6.97       10.98     13.91 o
   0   8   8       72.08       66.98     15.14 o
   1   8   8       14.84       17.22     11.99 o
   2   8   8        4.71       -5.10      9.23 o
   3   8   8       57.35       62.37     12.66 o
  -4  -8   9       32.94       25.79      9.18 o
  -3  -8   9      189.17      192.89     10.27 o
  -2  -8   9       34.94       32.59      9.39 o
  -1  -8   9       28.19       28.16      8.73 o
   0  -8   9      108.92      114.75      8.21 o
   1  -8   9       16.60       23.19      7.19 o
  -8  -7   9        7.07        1.44     13.41 o
  -7  -7   9      142.49      138.23      9.20 o
  -6  -7   9       27.94       26.75      9.23 o
  -5  -7   9      244.04      252.12      9.63 o
  -4  -7   9      205.67      222.69      8.99 o
  -3  -7   9       74.11       62.96      6.85 o
  -2  -7   9       14.18       17.17      7.32 o
  -1  -7   9       34.28       39.09      5.88 o
   0  -7   9      157.09      141.92     11.56 o
   1  -7   9       12.41       13.11      4.88 o
   2  -7   9       51.67       55.30      5.08 o
   3  -7   9       49.58       48.21      5.19 o
   4  -7   9        2.99       -0.39      4.32 o
   5  -7   9        7.57        7.33      9.96 o
 -10  -6   9       12.57       12.35     15.63 o
  -9  -6   9       68.01       64.87     10.99 o
  -8  -6   9       36.47       38.91     12.23 o
  -7  -6   9       75.47       73.87      7.18 o
  -6  -6   9      137.85      125.34      7.31 o
  -5  -6   9        2.43        5.83      6.88 o
  -4  -6   9       54.43       51.63      6.31 o
  -3  -6   9       76.60       71.47      4.99 o
  -2  -6   9      293.68      307.59      6.96 o
  -1  -6   9      215.85      212.04      4.25 o
   0  -6   9       44.51       39.46      3.18 o
   1  -6   9       66.65       68.09      3.32 o
   2  -6   9      106.04       98.26      3.36 o
   3  -6   9      172.67      173.01      4.11 o
   4  -6   9       48.65       51.17      4.73 o
   5  -6   9       49.21       40.26      7.35 o
   6  -6   9        7.25        9.04      8.65 o
   7  -6   9        5.76        7.30      8.72 o
 -11  -5   9       63.59       66.03     14.78 o
 -10  -5   9        7.95        6.86     10.59 o
  -9  -5   9        3.13        6.76     11.57 o
  -8  -5   9      171.30      167.53     11.97 o
  -7  -5   9      151.15      159.48     11.35 o
  -6  -5   9        2.48        7.94      5.75 o
  -5  -5   9      382.51      393.30      9.87 o
  -4  -5   9      543.24      550.75     11.10 o
  -3  -5   9       37.60       32.03      4.28 o
  -2  -5   9      150.50      151.95      5.06 o
  -1  -5   9      121.65      122.19      3.14 o
   0  -5   9       82.03       81.92      2.72 o
   1  -5   9       36.37       37.32      2.51 o
   2  -5   9      342.68      351.01      4.16 o
   3  -5   9      259.88      249.29      3.60 o
   4  -5   9       42.03       37.99      2.38 o
   5  -5   9      126.43      115.73      3.67 o
   6  -5   9        3.57        3.78      7.52 o
   7  -5   9       60.00       60.64      8.55 o
   8  -5   9        7.47        3.31     11.62 o
 -12  -4   9        2.32        4.95     14.80 o
 -11  -4   9       57.12       70.64     13.44 o
 -10  -4   9       60.58       55.95     11.57 o
  -9  -4   9      365.78      375.45     15.79 o
  -8  -4   9      123.56      122.73      9.75 o
  -7  -4   9       84.67       84.82      8.64 o
  -6  -4   9       75.71       75.68      8.58 o
  -5  -4   9      121.92      107.01      6.19 o
  -4  -4   9       43.10       34.79      4.29 o
  -3  -4   9      814.83      849.78      8.60 o
  -2  -4   9     1099.43     1174.45      9.07 o
  -1  -4   9      510.79      538.30      4.94 o
   0  -4   9      152.01      163.28      3.06 o
   1  -4   9      123.87      125.59      2.70 o
   2  -4   9       95.49      103.41      2.44 o
   3  -4   9      374.70      368.44      3.35 o
   4  -4   9      210.96      210.59      2.02 o
   5  -4   9       62.95       64.59      2.27 o
   6  -4   9       27.60       19.53      3.13 o
   7  -4   9       12.21       15.08      6.49 o
   8  -4   9       35.31       40.00      8.00 o
   9  -4   9       15.04       11.69      9.16 o
 -13  -3   9       96.44      107.48     14.35 o
 -12  -3   9       56.84       64.55     13.26 o
 -11  -3   9       28.14       47.56     12.09 o
 -10  -3   9       35.14       44.89     10.39 o
  -9  -3   9      100.33       99.20      9.73 o
  -8  -3   9      665.60      669.13     18.21 o
  -7  -3   9       42.63       34.15      7.99 o
  -6  -3   9      115.15      118.37      6.30 o
  -5  -3   9       63.12       66.27      4.45 o
  -4  -3   9       46.09       42.26      3.68 o
  -3  -3   9       60.62       58.98      3.78 o
  -2  -3   9       46.39       45.06      2.67 o
  -1  -3   9      184.36      188.50      3.54 o
   0  -3   9      189.87      198.90      3.25 o
   1  -3   9       53.56       52.22      1.93 o
   2  -3   9       53.22       52.96      2.67 o
   3  -3   9       93.97       97.58      3.61 o
   4  -3   9      247.22      254.71      3.17 o
   5  -3   9       50.74       39.76      2.86 o
   6  -3   9       65.63       73.99      2.83 o
   7  -3   9      163.47      144.22      4.39 o
   8  -3   9       21.44       18.84      6.99 o
   9  -3   9       94.16       81.35      7.76 o
  10  -3   9       55.51       41.55     10.55 o
 -13  -2   9        2.55       10.24     13.90 o
 -12  -2   9        9.69       13.38     12.56 o
 -11  -2   9       56.38       54.19      9.88 o
 -10  -2   9       56.75       68.15      9.71 o
  -9  -2   9      229.43      218.55     13.12 o
  -8  -2   9       24.68       19.56      8.44 o
  -7  -2   9      342.95      342.87      9.23 o
  -6  -2   9      246.73      255.19      7.96 o
  -5  -2   9       38.59       36.21      3.66 o
  -4  -2   9        4.14        6.02      2.75 o
  -3  -2   9      218.37      231.25      5.00 o
  -2  -2   9      232.67      227.04      4.86 o
  -1  -2   9      266.08      275.54      4.14 o
   0  -2   9       87.57       88.92      2.25 o
   1  -2   9       13.75       17.32      2.30 o
   2  -2   9      143.89      144.41      2.50 o
   3  -2   9       18.82       21.82      1.84 o
   4  -2   9      127.44      126.20      2.38 o
   5  -2   9      166.64      167.02      4.04 o
   6  -2   9       12.65       15.78      5.87 o
   7  -2   9      251.91      269.33     15.55 o
   8  -2   9       67.54       57.70      4.52 o
   9  -2   9       43.12       39.69      5.85 o
  10  -2   9       20.81       33.17     14.60 o
 -14  -1   9       26.65       35.00     14.03 o
 -13  -1   9        7.71       12.49     12.87 o
 -12  -1   9      218.68      225.84     15.28 o
 -11  -1   9       24.78       33.59     10.59 o
 -10  -1   9      127.53      123.21     11.17 o
  -9  -1   9       81.15       86.87      8.96 o
  -8  -1   9      288.01      306.87      9.42 o
  -7  -1   9      122.19      118.23      6.58 o
  -6  -1   9       72.43       81.54      5.68 o
  -5  -1   9      144.98      132.84      4.71 o
  -4  -1   9      199.34      190.19      4.75 o
  -3  -1   9      145.00      149.37      3.66 o
  -2  -1   9       35.12       33.38      2.11 o
  -1  -1   9      682.27      682.23      9.27 o
   0  -1   9       79.72       74.79      2.61 o
   1  -1   9       21.18       25.19      1.79 o
   2  -1   9      420.99      441.64      4.67 o
   3  -1   9       59.62       52.25      3.41 o
   4  -1   9       94.92       97.71      2.84 o
   5  -1   9      264.44      280.93      3.34 o
   6  -1   9       13.32       15.76      2.96 o
   7  -1   9       30.71       30.32      1.71 o
   8  -1   9        1.13        1.97      2.95 o
   9  -1   9       88.32       84.76      5.64 o
  10  -1   9        1.32        2.17     14.48 o
  11  -1   9       65.54       83.53     12.62 o
 -14   0   9       59.09       71.29     14.75 o
 -13   0   9        0.46       -0.11      0.48 o
 -12   0   9        0.01        4.37      8.72 o
 -11   0   9        3.37        7.00     10.28 o
 -10   0   9        5.71       -0.49      2.19 o
  -9   0   9      153.22      139.95     10.27 o
  -8   0   9      372.03      367.16      9.81 o
  -7   0   9      673.93      710.18     15.90 o
  -6   0   9      179.27      189.88      5.35 o
  -5   0   9      135.16      130.41      4.38 o
  -4   0   9       46.64       38.20      2.97 o
  -3   0   9      106.83      129.33      3.30 o
  -2   0   9      385.39      368.29      5.60 o
  -1   0   9      510.55      491.05     11.01 o
   0   0   9      163.00      175.67      3.09 o
   1   0   9      102.90      102.14      2.13 o
   2   0   9      152.16      142.85      4.29 o
   3   0   9       18.00       23.89      3.14 o
   4   0   9       63.42       70.57      4.74 o
   5   0   9      621.17      624.05     16.57 o
   6   0   9       18.46       13.44      2.22 o
   7   0   9        1.14        2.77      2.25 o
   8   0   9      254.38      252.82      5.76 o
   9   0   9       23.69       27.54      4.95 o
  10   0   9       66.87       47.37     12.76 o
  11   0   9       46.34       57.45     15.42 o
 -14   1   9       26.07       14.18     15.59 o
 -13   1   9        7.66       15.46     11.34 o
 -12   1   9      221.39      232.30     14.86 o
 -11   1   9       25.52       41.38     10.72 o
 -10   1   9      127.43      124.34     11.31 o
  -9   1   9       82.19       67.34      8.64 o
  -8   1   9      279.20      297.00      8.66 o
  -7   1   9      117.72      113.71      4.66 o
  -6   1   9       72.62       76.18      8.60 o
  -5   1   9      148.15      126.29      7.21 o
  -4   1   9      199.79      190.80     13.67 o
  -3   1   9      146.42      147.89      4.73 o
  -2   1   9       34.23       36.65      3.50 o
  -1   1   9      672.73      663.43      6.23 o
   0   1   9       77.13       72.98      1.44 o
   1   1   9       20.51       25.87      3.90 o
   2   1   9      427.00      465.06      7.19 o
   3   1   9       59.12       56.42      3.69 o
   4   1   9       96.07       98.34      4.25 o
   5   1   9      261.58      275.20      7.23 o
   6   1   9       13.17       14.30      6.01 o
   7   1   9       31.18       32.60      3.86 o
   8   1   9        1.14        4.35      4.77 o
   9   1   9       86.78       70.34      5.59 o
  10   1   9        1.07       13.11     12.69 o
  11   1   9       65.67       68.36     13.99 o
  -8   2   9       25.07       19.31      8.97 o
  -7   2   9      345.64      347.64      8.92 o
  -6   2   9      239.92      267.93     13.21 o
  -5   2   9       37.73       30.92      2.67 o
  -4   2   9        4.23        3.30      2.43 o
  -3   2   9      222.86      228.78      5.94 o
  -2   2   9      229.42      222.25      4.47 o
  -1   2   9      266.02      278.91      3.95 o
   0   2   9       83.60       83.22      2.23 o
   1   2   9       13.34       18.47      3.88 o
   2   2   9      141.42      144.07      4.85 o
   3   2   9       17.98       20.80      3.37 o
   4   2   9      133.50      124.41      6.35 o
   5   2   9      168.57      163.44      5.71 o
   6   2   9       12.66       15.54      4.03 o
   7   2   9      250.25      280.68      6.38 o
   8   2   9       67.68       65.55      5.14 o
   9   2   9       42.57       34.46      6.36 o
  10   2   9       21.45       24.39      7.36 o
 -13   3   9       96.70       86.59     11.96 o
 -12   3   9       58.09       53.03     10.79 o
 -11   3   9       30.06       36.63      9.17 o
 -10   3   9       36.10       30.74     10.09 o
  -9   3   9      101.85      101.75      9.86 o
  -8   3   9      655.80      628.41     17.83 o
  -7   3   9       44.06       43.17      3.45 o
  -6   3   9      115.83      112.53      3.17 o
  -5   3   9       59.14       55.55      2.52 o
  -4   3   9       47.79       44.41      2.32 o
  -3   3   9       61.34       61.64      2.83 o
  -2   3   9       45.20       40.45      2.39 o
  -1   3   9      179.06      183.29      6.42 o
   0   3   9      188.90      201.50      6.68 o
   1   3   9       53.00       50.61      5.31 o
   2   3   9       56.26       54.82      5.78 o
   3   3   9       92.60       90.01      4.29 o
   4   3   9      245.90      248.19      7.12 o
   5   3   9       48.62       40.99      4.44 o
   6   3   9       65.37       71.74      4.82 o
   7   3   9      162.59      159.82      9.72 o
   8   3   9       21.05       16.79      5.56 o
   9   3   9       92.33       86.68      6.96 o
  10   3   9       57.10       44.23      8.46 o
 -12   4   9        2.07        7.01      8.16 o
 -11   4   9       57.98       49.44      7.79 o
 -10   4   9       63.68       58.94      4.38 o
  -9   4   9      360.73      369.36      6.38 o
  -8   4   9      124.48      126.30      3.53 o
  -7   4   9       83.04       85.68      3.47 o
  -6   4   9       71.53       68.97      2.47 o
  -5   4   9      121.28      117.60      4.12 o
  -4   4   9       44.46       40.79      3.16 o
  -3   4   9      817.60      853.17      8.16 o
  -2   4   9     1086.93     1128.33     15.85 o
  -1   4   9      510.77      529.14      8.80 o
   0   4   9      147.11      158.07     10.59 o
   1   4   9      121.93      115.81      7.53 o
   2   4   9       96.65      102.47      9.93 o
   3   4   9      370.25      360.94     12.31 o
   4   4   9      214.48      209.79     11.04 o
   5   4   9       63.22       60.93      5.00 o
   6   4   9       27.52       27.07      6.52 o
   7   4   9       11.71       13.76      5.85 o
   8   4   9       36.95       40.63      6.43 o
   9   4   9       15.48       16.79     11.95 o
 -11   5   9       63.61       72.88      9.33 o
 -10   5   9        7.86        6.49      7.95 o
  -9   5   9        3.35        3.11      6.86 o
  -8   5   9      166.50      164.05      6.08 o
  -7   5   9      155.10      157.04      5.56 o
  -6   5   9        2.60        7.33      5.55 o
  -5   5   9      385.08      387.27      6.44 o
  -4   5   9      535.74      528.16      7.14 o
  -3   5   9       37.98       36.01      5.91 o
  -2   5   9      149.49      157.73      6.34 o
  -1   5   9      126.96      125.85      9.26 o
   0   5   9       84.87       98.74     10.08 o
   1   5   9       37.05       38.34      5.47 o
   2   5   9      346.19      355.30     13.33 o
   3   5   9      256.36      230.43     11.74 o
   4   5   9       41.35       46.46      8.15 o
   5   5   9      124.19      123.39      9.76 o
   6   5   9        3.92        7.05      6.44 o
   7   5   9       59.41       66.31      7.00 o
   8   5   9        7.67        4.36      7.73 o
 -10   6   9       11.82        9.22      8.80 o
  -9   6   9       65.80       70.93      8.56 o
  -8   6   9       36.61       34.46      7.38 o
  -7   6   9       73.90       73.06      8.01 o
  -6   6   9      139.62      132.93      8.20 o
  -5   6   9        2.12        4.27      6.84 o
  -4   6   9       55.23       63.20      7.83 o
  -3   6   9       74.09       75.10      5.51 o
  -2   6   9      288.30      307.94     10.26 o
  -1   6   9      215.91      222.79      9.14 o
   0   6   9       44.23       51.51     10.30 o
   1   6   9       68.90       69.59      9.50 o
   2   6   9      104.39      104.09     10.48 o
   3   6   9      170.86      174.33     11.66 o
   4   6   9       49.08       47.12     10.87 o
   5   6   9       50.12       39.37     10.16 o
   6   6   9        7.40        1.37     11.37 o
   7   6   9        5.55        4.91     12.85 o
  -8   7   9        6.25       11.74      9.62 o
  -7   7   9      141.43      136.40      9.75 o
  -6   7   9       27.80       31.71      6.70 o
  -5   7   9      242.87      262.06      8.19 o
  -4   7   9      203.50      217.99      7.56 o
  -3   7   9       74.84       70.79      8.14 o
  -2   7   9       14.91       17.05     11.83 o
  -1   7   9       33.32       52.01     13.03 o
   0   7   9      155.28      142.00     11.51 o
   1   7   9       12.15       11.73     10.33 o
   2   7   9       50.24       55.67     10.72 o
   3   7   9       49.99       51.22     13.51 o
   4   7   9        2.90       -4.17     33.98 o
   5   7   9        7.06        0.78      7.87 o
  -4   8   9       32.63       38.43     16.55 o
  -3   8   9      189.64      197.20     14.25 o
  -2   8   9       34.35       24.13     15.59 o
  -1   8   9       28.33       36.31     14.87 o
   0   8   9      110.20      109.97     13.08 o
   1   8   9       17.44       23.76     16.21 o
  -7  -7  10        1.37        3.69      6.05 o
  -6  -7  10       49.73       40.64      9.91 o
  -5  -7  10       57.12       55.90      8.01 o
  -4  -7  10      140.77      131.50      8.60 o
  -3  -7  10       11.97        9.67      7.91 o
  -2  -7  10       85.85       85.75      6.86 o
  -1  -7  10        4.40        5.85      7.42 o
   0  -7  10       81.20       74.16      7.46 o
   1  -7  10       20.11       22.36      5.30 o
   2  -7  10        5.18        4.91      6.86 o
   3  -7  10       50.42       54.36      7.19 o
   4  -7  10       12.88       13.99      9.38 o
  -9  -6  10       53.84       59.48     13.93 o
  -8  -6  10       10.34        8.73      9.67 o
  -7  -6  10       60.03       48.95     11.09 o
  -6  -6  10      120.70      115.76      6.49 o
  -5  -6  10      103.24       97.23      6.53 o
  -4  -6  10       74.10       66.23      6.31 o
  -3  -6  10      305.51      317.73     16.88 o
  -2  -6  10       74.95       82.70      6.07 o
  -1  -6  10        9.93       13.22      5.27 o
   0  -6  10        0.36        1.42      2.58 o
   1  -6  10      116.02      114.82      3.93 o
   2  -6  10       42.15       44.24      3.81 o
   3  -6  10        2.69        3.55      5.93 o
   4  -6  10       32.67       35.49      7.69 o
   5  -6  10       18.15       13.26      8.83 o
   6  -6  10       43.46       25.71      9.57 o
 -11  -5  10        5.57       10.23     15.85 o
 -10  -5  10       22.40       32.05     13.84 o
  -9  -5  10       31.94       29.28     12.39 o
  -8  -5  10       29.93       23.38     10.28 o
  -7  -5  10       31.56       23.90      6.79 o
  -6  -5  10       34.55       31.08      5.85 o
  -5  -5  10       67.19       69.35     12.78 o
  -4  -5  10       49.82       51.51      4.43 o
  -3  -5  10      249.37      239.27      6.46 o
  -2  -5  10      116.44      120.43      4.05 o
  -1  -5  10      741.78      742.92      7.57 o
   0  -5  10      225.62      224.12      4.01 o
   1  -5  10      368.80      370.54      4.88 o
   2  -5  10       54.44       44.08      2.93 o
   3  -5  10      125.99      126.48      3.54 o
   4  -5  10       59.02       61.19      5.14 o
   5  -5  10       63.58       58.39      6.88 o
   6  -5  10        1.14        0.13      6.94 o
   7  -5  10       61.53       52.88      8.48 o
 -12  -4  10        7.39       17.13     15.53 o
 -11  -4  10       42.67       37.43     12.61 o
 -10  -4  10       38.75       47.27     10.19 o
  -9  -4  10       78.31       90.63      9.72 o
  -8  -4  10       37.75       40.19      8.47 o
  -7  -4  10      171.64      168.34      7.91 o
  -6  -4  10      302.35      316.79     24.80 o
  -5  -4  10      291.38      291.61      8.72 o
  -4  -4  10       92.37       94.41      4.91 o
  -3  -4  10      481.91      506.45     10.29 o
  -2  -4  10      913.19      924.23     10.06 o
  -1  -4  10       12.58       12.54      2.74 o
   0  -4  10       10.17       10.11      2.29 o
   1  -4  10      337.10      337.86      3.48 o
   2  -4  10       10.26       10.38      1.70 o
   3  -4  10      219.79      212.18      4.19 o
   4  -4  10      195.12      193.77      3.78 o
   5  -4  10      223.27      215.41      4.95 o
   6  -4  10       33.28       27.63      6.69 o
   7  -4  10        1.59        1.16      7.61 o
   8  -4  10       32.28       38.44      7.95 o
 -12  -3  10        9.30        6.03     14.58 o
 -11  -3  10       72.94       54.42     12.36 o
 -10  -3  10       52.56       57.43      9.46 o
  -9  -3  10      195.45      176.99     12.21 o
  -8  -3  10       39.50       44.77      8.19 o
  -7  -3  10      511.02      511.97     15.50 o
  -6  -3  10      226.27      228.61      6.76 o
  -5  -3  10      404.41      397.55      7.89 o
  -4  -3  10       20.06       30.67      3.73 o
  -3  -3  10      122.81      115.15      4.13 o
  -2  -3  10      382.56      397.76      5.08 o
  -1  -3  10      252.85      248.33      6.68 o
   0  -3  10      298.66      299.35      3.81 o
   1  -3  10       35.09       34.05      2.71 o
   2  -3  10      150.82      150.19      3.02 o
   3  -3  10      184.60      194.76      3.62 o
   4  -3  10       21.17       20.08      2.13 o
   5  -3  10        1.45        3.78      3.46 o
   6  -3  10       23.43       21.85      5.65 o
   7  -3  10       22.88       23.07      6.52 o
   8  -3  10       32.08       29.63      6.88 o
   9  -3  10       43.71       59.61     11.81 o
 -13  -2  10       41.08       44.55     11.82 o
 -12  -2  10       23.29       24.23     13.49 o
 -11  -2  10       95.00      100.24     11.73 o
 -10  -2  10       68.94       71.72      9.75 o
  -9  -2  10       70.45       71.96      9.07 o
  -8  -2  10       39.56       37.50      8.44 o
  -7  -2  10      329.58      328.18      9.39 o
  -6  -2  10       80.99       74.59      4.88 o
  -5  -2  10       12.22       13.63      3.63 o
  -4  -2  10       41.03       38.08      3.62 o
  -3  -2  10      145.75      148.19      4.09 o
  -2  -2  10      558.54      546.15      7.68 o
  -1  -2  10      532.20      552.47      5.26 o
   0  -2  10      487.39      474.77      7.40 o
   1  -2  10       26.85       26.47      2.37 o
   2  -2  10      197.58      199.31      3.80 o
   3  -2  10       96.15       95.46      2.56 o
   4  -2  10       27.20       28.90      2.11 o
   5  -2  10      487.31      502.27     13.94 o
   6  -2  10      204.80      201.33      6.19 o
   7  -2  10       21.30       21.16      6.58 o
   8  -2  10      122.05      110.31      6.32 o
   9  -2  10       92.42      107.05     14.77 o
  10  -2  10        2.94       12.00     14.79 o
 -13  -1  10       67.28       75.62     14.75 o
 -12  -1  10       34.66       44.65     12.80 o
 -11  -1  10       24.27       29.69     11.22 o
 -10  -1  10       20.00       16.41      8.34 o
  -9  -1  10       23.70       20.96      8.66 o
  -8  -1  10       19.09       18.10      7.67 o
  -7  -1  10      223.80      232.83      6.65 o
  -6  -1  10       16.68       16.57      3.33 o
  -5  -1  10      105.44      103.54      5.66 o
  -4  -1  10      133.55      124.26      4.63 o
  -3  -1  10      310.50      332.70      5.91 o
  -2  -1  10       36.47       32.00      2.20 o
  -1  -1  10      401.25      404.92      5.58 o
   0  -1  10      138.69      130.54      3.25 o
   1  -1  10      537.51      528.33      4.32 o
   2  -1  10        7.84        8.63      1.59 o
   3  -1  10      390.16      390.01      4.81 o
   4  -1  10      411.22      426.76      5.34 o
   5  -1  10       25.50       25.53      2.84 o
   6  -1  10      137.20      136.07      2.74 o
   7  -1  10       33.42       33.80      4.26 o
   8  -1  10       59.85       58.21      6.75 o
   9  -1  10        4.08       11.56     12.81 o
  10  -1  10       59.50       51.38     12.11 o
 -13   0  10       23.57       24.00     14.53 o
 -12   0  10        2.88        6.35     12.31 o
 -11   0  10        6.08       11.73     10.14 o
 -10   0  10      151.00      154.48     10.88 o
  -9   0  10      411.15      429.48     15.59 o
  -8   0  10       13.64       13.86      7.53 o
  -7   0  10       64.77       58.79      4.39 o
  -6   0  10      152.38      146.53      5.20 o
  -5   0  10      427.12      424.89      7.01 o
  -4   0  10       44.43       41.50      3.00 o
  -3   0  10       23.59       20.06      2.96 o
  -2   0  10      395.44      364.36      5.28 o
  -1   0  10        0.59        1.58      1.98 o
   0   0  10        2.06        3.58      1.72 o
   1   0  10      189.07      180.25      2.01 o
   2   0  10      411.04      417.42      7.15 o
   3   0  10       12.95       16.59      3.53 o
   4   0  10        4.21        6.36      4.06 o
   5   0  10        3.29        3.81      8.15 o
   6   0  10       24.03       20.48      2.38 o
   7   0  10        0.01       -0.57      1.68 o
   8   0  10      108.69      133.77     10.53 o
   9   0  10      147.20      136.96     13.09 o
  10   0  10       14.13        8.77     14.52 o
 -13   1  10       68.21       86.76     14.98 o
 -12   1  10       35.06       46.02     11.68 o
 -11   1  10       24.89       42.05      9.97 o
 -10   1  10       20.91       18.43     10.07 o
  -9   1  10       23.87       24.24      7.10 o
  -8   1  10       19.75        7.76      4.14 o
  -7   1  10      231.04      226.85      6.05 o
  -6   1  10       18.11       15.29      3.75 o
  -5   1  10      106.81      108.94      4.19 o
  -4   1  10      126.92      123.05      4.23 o
  -3   1  10      313.63      338.15      5.51 o
  -2   1  10       37.02       33.01      2.50 o
  -1   1  10      403.95      408.27      8.63 o
   0   1  10      141.44      130.20      1.85 o
   1   1  10      535.02      524.10      9.49 o
   2   1  10        7.20       11.18      3.60 o
   3   1  10      380.70      396.06      7.23 o
   4   1  10      411.63      423.45      8.99 o
   5   1  10       25.40       30.82      8.42 o
   6   1  10      137.51      144.55      4.78 o
   7   1  10       33.47       33.41      2.62 o
   8   1  10       58.43       50.28     11.60 o
   9   1  10        3.75        6.69     12.77 o
  10   1  10       58.77       49.53     14.71 o
  -9   2  10       66.73       63.30      6.45 o
  -8   2  10       39.50       35.59      4.47 o
  -7   2  10      329.84      329.39      6.77 o
  -6   2  10       79.74       82.27      4.53 o
  -5   2  10       10.30        9.41      3.54 o
  -4   2  10       40.48       41.67      4.32 o
  -3   2  10      143.68      150.85      6.22 o
  -2   2  10      555.29      529.63      5.56 o
  -1   2  10      538.08      555.77      4.76 o
   0   2  10      485.91      464.43      7.17 o
   1   2  10       28.05       32.33      4.22 o
   2   2  10      200.49      197.93      5.58 o
   3   2  10       96.83       91.63      5.75 o
   4   2  10       28.57       27.43      6.91 o
   5   2  10      484.27      501.48      9.13 o
   6   2  10      207.19      210.62      6.35 o
   7   2  10       21.05       18.44      4.85 o
   8   2  10      125.58      120.49     10.80 o
   9   2  10       92.17       99.16     12.84 o
  10   2  10        2.88        3.81     15.59 o
 -12   3  10        9.39        8.83     13.67 o
 -11   3  10       72.20       77.39     11.49 o
 -10   3  10       55.36       44.63      5.77 o
  -9   3  10      195.45      189.78     11.45 o
  -8   3  10       37.50       34.93      9.02 o
  -7   3  10      507.96      521.59      8.85 o
  -6   3  10      222.87      214.84      4.21 o
  -5   3  10      403.88      407.68      6.32 o
  -4   3  10       20.77       22.64      2.38 o
  -3   3  10      121.99      126.14      4.59 o
  -2   3  10      382.97      395.17      5.23 o
  -1   3  10      251.62      241.54      4.89 o
   0   3  10      297.04      300.25     11.17 o
   1   3  10       36.57       29.15      7.62 o
   2   3  10      151.12      168.22     10.32 o
   3   3  10      189.06      189.69      7.11 o
   4   3  10       22.80       23.25      4.77 o
   5   3  10        1.49       -1.30     16.32 o
   6   3  10       23.80       21.32      5.47 o
   7   3  10       23.56       18.22      5.37 o
   8   3  10       32.51       35.83     11.58 o
   9   3  10       43.05       41.98     11.63 o
 -12   4  10        7.27       10.53      9.67 o
 -11   4  10       43.84       40.03      8.34 o
 -10   4  10       39.78       46.67      7.92 o
  -9   4  10       78.49       75.48      3.69 o
  -8   4  10       35.70       40.20      3.40 o
  -7   4  10      171.51      155.37      4.49 o
  -6   4  10      296.01      303.10      5.18 o
  -5   4  10      300.01      299.76      6.61 o
  -4   4  10       93.61       93.07      3.67 o
  -3   4  10      487.63      501.52      8.59 o
  -2   4  10      911.67      950.86     10.16 o
  -1   4  10       11.83       14.22      3.47 o
   0   4  10       10.01       18.21      5.99 o
   1   4  10      331.34      336.31     13.66 o
   2   4  10       11.08       10.38      7.82 o
   3   4  10      219.32      211.52     10.55 o
   4   4  10      198.16      180.30      9.63 o
   5   4  10      221.63      226.27     12.96 o
   6   4  10       34.74       28.20      6.31 o
   7   4  10        1.52        1.45      7.22 o
   8   4  10       31.43       24.72     11.27 o
 -11   5  10        5.74        2.58      9.69 o
 -10   5  10       23.70       19.54      8.29 o
  -9   5  10       31.47       29.12      7.31 o
  -8   5  10       28.59       21.45      6.07 o
  -7   5  10       29.21       27.72      5.77 o
  -6   5  10       35.71       31.47      5.36 o
  -5   5  10       66.70       61.38      4.25 o
  -4   5  10       51.22       51.31      3.89 o
  -3   5  10      246.15      238.46      7.55 o
  -2   5  10      116.86      120.37     18.65 o
  -1   5  10      732.93      731.75     19.74 o
   0   5  10      227.65      214.13     12.59 o
   1   5  10      373.20      390.52     10.81 o
   2   5  10       55.59       37.21      8.92 o
   3   5  10      126.94      120.66      9.35 o
   4   5  10       57.22       59.15      9.09 o
   5   5  10       63.37       66.40      9.39 o
   6   5  10        1.13        8.62     10.37 o
   7   5  10       62.55       61.88     13.22 o
  -9   6  10       53.68       42.99     10.15 o
  -8   6  10        9.65        3.32      7.58 o
  -7   6  10       59.82       53.86      7.88 o
  -6   6  10      119.48      114.34     14.14 o
  -5   6  10      106.94       95.73     10.91 o
  -4   6  10       74.80       75.25      9.71 o
  -3   6  10      306.19      318.29     20.49 o
  -2   6  10       73.53       76.55      9.09 o
  -1   6  10       10.69        5.22      7.33 o
   0   6  10        0.37        6.29      6.63 o
   1   6  10      117.81      124.67     11.57 o
   2   6  10       41.15       35.86      9.25 o
   3   6  10        2.86       -0.09      5.22 o
   4   6  10       32.16       33.15     10.92 o
   5   6  10       17.04        6.97     12.13 o
   6   6  10       44.89       30.73     12.58 o
  -7   7  10        1.04       -0.54      3.39 o
  -6   7  10       50.36       44.24      9.45 o
  -5   7  10       56.53       51.00     15.35 o
  -4   7  10      140.38      142.62      6.81 o
  -3   7  10       11.16       17.28      8.08 o
  -2   7  10       85.42       84.69      8.38 o
  -1   7  10        3.88        4.16     13.21 o
   0   7  10       81.72       83.24     12.12 o
   1   7  10       20.87       21.18     13.75 o
   2   7  10        5.34        8.38     12.69 o
   3   7  10       51.37       44.94     14.15 o
   4   7  10       12.07       -0.55     31.08 o
  -6  -7  11       22.03       32.22      7.94 o
  -5  -7  11        7.86       10.59      9.29 o
  -4  -7  11       23.49       15.42      9.16 o
  -3  -7  11       48.88       41.69      8.69 o
  -2  -7  11       28.36       39.18      8.22 o
  -1  -7  11      138.81      116.90      7.76 o
   0  -7  11        0.64        8.62     14.57 o
   1  -7  11        5.63        2.73      6.49 o
   2  -7  11       15.01       16.20      7.20 o
  -8  -6  11       75.17       79.50      9.24 o
  -7  -6  11       23.70       20.08      9.39 o
  -6  -6  11        6.30        7.82      8.45 o
  -5  -6  11        3.74        4.55      9.43 o
  -4  -6  11      101.15       84.42      5.30 o
  -3  -6  11       13.04       12.06      6.30 o
  -2  -6  11      109.54      115.69     12.00 o
  -1  -6  11      103.33       94.63      6.04 o
   0  -6  11      186.06      176.20      6.71 o
   1  -6  11       26.54       37.82      4.59 o
   2  -6  11       14.56       13.13      6.49 o
   3  -6  11       29.20       28.99      6.62 o
   4  -6  11       10.10        4.12      8.57 o
   5  -6  11       39.25       55.18      9.11 o
 -10  -5  11       59.69       79.69     13.31 o
  -9  -5  11       34.31       27.26     12.65 o
  -8  -5  11        0.76        3.56      8.71 o
  -7  -5  11        0.31        0.17      3.81 o
  -6  -5  11       58.13       57.36      7.11 o
  -5  -5  11       12.80       11.76      5.70 o
  -4  -5  11       51.33       47.97      5.43 o
  -3  -5  11       99.43      103.41      6.42 o
  -2  -5  11       72.95       71.16      3.90 o
  -1  -5  11        2.25        3.97      4.03 o
   0  -5  11       35.83       32.35      3.57 o
   1  -5  11       23.15       22.09      3.46 o
   2  -5  11        9.78        9.85      2.88 o
   3  -5  11       49.36       44.95      5.00 o
   4  -5  11       79.87       75.39      7.61 o
   5  -5  11       58.17       43.63      7.90 o
   6  -5  11       18.10       14.64      8.85 o
 -11  -4  11       82.76       89.64     13.69 o
 -10  -4  11       15.89       19.60     13.11 o
  -9  -4  11       53.83       56.87      9.42 o
  -8  -4  11       35.03       37.80      7.15 o
  -7  -4  11       15.99       13.58      6.05 o
  -6  -4  11       58.21       62.48      6.55 o
  -5  -4  11      162.96      155.21     13.24 o
  -4  -4  11      365.31      371.04      9.35 o
  -3  -4  11       41.61       41.45      4.09 o
  -2  -4  11      461.89      470.90      7.00 o
  -1  -4  11       39.62       44.50      3.16 o
   0  -4  11       36.66       38.80      2.63 o
   1  -4  11       32.29       30.95      2.10 o
   2  -4  11       38.29       34.35      3.41 o
   3  -4  11       81.14       72.53      3.62 o
   4  -4  11       12.78       14.05      2.75 o
   5  -4  11       70.53       78.76      6.19 o
   6  -4  11      116.72      112.42      8.07 o
   7  -4  11        4.70        2.56      7.93 o
 -12  -3  11       54.57       77.18     15.80 o
 -11  -3  11       45.44       48.67     11.31 o
 -10  -3  11       79.52       71.94     11.06 o
  -9  -3  11       56.86       60.05     10.43 o
  -8  -3  11      140.55      132.93      8.11 o
  -7  -3  11      108.95      101.30      6.75 o
  -6  -3  11      164.46      166.00      7.38 o
  -5  -3  11       79.02       78.26      4.96 o
  -4  -3  11      218.54      229.06      6.10 o
  -3  -3  11      431.92      440.05      7.52 o
  -2  -3  11       33.39       37.01      2.87 o
  -1  -3  11      247.30      246.24      4.20 o
   0  -3  11      795.62      797.78      8.14 o
   1  -3  11      601.38      623.16      7.06 o
   2  -3  11      380.53      365.83      5.20 o
   3  -3  11       69.23       66.88      3.32 o
   4  -3  11      106.48      109.58      2.86 o
   5  -3  11      125.46      122.09      4.19 o
   6  -3  11       22.30       24.41      6.03 o
   7  -3  11       47.56       39.32      6.34 o
   8  -3  11       82.12      106.46     15.67 o
 -12  -2  11       22.90       20.50     13.54 o
 -11  -2  11       40.23       41.69     12.27 o
 -10  -2  11        7.87       11.92     10.41 o
  -9  -2  11        0.39        2.97      7.72 o
  -8  -2  11       17.72       22.67      6.18 o
  -7  -2  11      293.16      295.25     10.30 o
  -6  -2  11       82.15       83.42      4.83 o
  -5  -2  11      485.09      497.65     20.20 o
  -4  -2  11       48.12       47.69      3.92 o
  -3  -2  11      143.00      143.62      5.78 o
  -2  -2  11       26.33       24.77      2.55 o
  -1  -2  11      993.48     1047.88     13.73 o
   0  -2  11      494.61      481.96      5.98 o
   1  -2  11      177.53      187.11      4.19 o
   2  -2  11      194.87      201.22      3.77 o
   3  -2  11      428.24      425.99      5.16 o
   4  -2  11      194.30      194.45      5.74 o
   5  -2  11       32.69       33.91      2.34 o
   6  -2  11       90.20       94.96      7.23 o
   7  -2  11      154.99      120.68     12.86 o
   8  -2  11        8.26        4.43     11.75 o
   9  -2  11        1.16        6.24     12.19 o
 -13  -1  11       21.17       26.33     15.10 o
 -12  -1  11      108.19      101.91     13.99 o
 -11  -1  11       41.52       37.50     11.48 o
 -10  -1  11       19.73       28.14      9.97 o
  -9  -1  11      310.54      322.39     13.74 o
  -8  -1  11      115.38      121.46      6.81 o
  -7  -1  11      541.54      536.58     11.86 o
  -6  -1  11       12.73       12.21      4.04 o
  -5  -1  11       49.17       56.85      7.11 o
  -4  -1  11      197.45      208.70      4.87 o
  -3  -1  11       39.90       32.45      2.88 o
  -2  -1  11        2.33        1.02      1.41 o
  -1  -1  11       62.65       62.98      3.33 o
   0  -1  11      448.33      433.86      7.38 o
   1  -1  11       13.86       13.25      1.83 o
   2  -1  11       39.31       36.75      1.69 o
   3  -1  11        2.59        3.38      1.67 o
   4  -1  11      459.23      472.03      6.11 o
   5  -1  11      137.33      118.07      9.96 o
   6  -1  11       38.89       29.42      3.14 o
   7  -1  11      153.41      151.13     11.02 o
   8  -1  11       58.74       53.52     13.79 o
   9  -1  11       20.71       17.66     13.66 o
 -13   0  11       13.03       14.73     11.98 o
 -12   0  11        0.27        2.75     13.70 o
 -11   0  11       47.63       42.83     10.94 o
 -10   0  11      163.30      184.28     12.54 o
  -9   0  11       17.52       17.63      9.01 o
  -8   0  11       46.66       47.44      6.63 o
  -7   0  11      212.39      210.07      6.23 o
  -6   0  11      132.54      137.09     10.24 o
  -5   0  11       40.73       35.15      3.42 o
  -4   0  11      252.28      258.93      8.55 o
  -3   0  11      111.07      108.62      4.34 o
  -2   0  11      185.75      179.96      3.93 o
  -1   0  11      504.47      528.67      6.08 o
   0   0  11       35.21       35.25      2.26 o
   1   0  11       53.23       41.59      2.57 o
   2   0  11      758.81      813.39     10.03 o
   3   0  11      267.61      259.87      7.29 o
   4   0  11      193.64      196.58      6.65 o
   5   0  11      186.52      194.54     11.73 o
   6   0  11       87.56       89.61      3.52 o
   7   0  11        2.53        1.86      9.03 o
   8   0  11        1.05       12.24     12.90 o
   9   0  11        7.39        8.06     11.87 o
 -13   1  11       21.47       25.08     11.90 o
 -12   1  11      107.86      108.47     12.06 o
 -11   1  11       41.31       33.32      9.19 o
 -10   1  11       21.36       13.87     10.20 o
  -9   1  11      311.38      317.46     20.25 o
  -8   1  11      115.69      114.80      6.30 o
  -7   1  11      535.93      499.68     13.19 o
  -6   1  11       13.79       14.22      3.82 o
  -5   1  11       48.03       54.05      3.86 o
  -4   1  11      196.35      195.03      4.60 o
  -3   1  11       41.70       37.99      2.97 o
  -2   1  11        2.73        4.95      2.44 o
  -1   1  11       62.59       61.53      2.52 o
   0   1  11      450.30      413.67     10.48 o
   1   1  11       12.78       15.29      4.95 o
   2   1  11       37.99       36.27      5.53 o
   3   1  11        2.67        9.32      4.72 o
   4   1  11      465.33      495.17     10.15 o
   5   1  11      138.07      127.60     10.07 o
   6   1  11       39.07       34.94      3.96 o
   7   1  11      156.81      148.12     11.30 o
   8   1  11       58.40       61.33      9.98 o
   9   1  11       20.65       11.07     15.11 o
 -10   2  11        7.84        5.07      7.93 o
  -9   2  11        0.45        4.54      5.76 o
  -8   2  11       18.74       21.16      5.23 o
  -7   2  11      298.52      299.74      6.66 o
  -6   2  11       82.79       82.15      4.02 o
  -5   2  11      484.34      474.57      6.83 o
  -4   2  11       45.62       39.98      3.26 o
  -3   2  11      141.52      145.22      3.97 o
  -2   2  11       25.35       28.61      2.15 o
  -1   2  11      996.95     1039.08     17.93 o
   0   2  11      501.62      513.47     10.39 o
   1   2  11      178.59      195.16     10.12 o
   2   2  11      194.62      202.36     18.09 o
   3   2  11      420.10      425.17     20.18 o
   4   2  11      193.60      183.81      7.30 o
   5   2  11       31.00       28.96      5.02 o
   6   2  11       90.11       90.02      5.30 o
   7   2  11      156.88      156.39     11.71 o
   8   2  11        7.96        5.92     13.16 o
   9   2  11        1.13       -0.45      2.68 o
 -12   3  11       54.31       63.02     13.62 o
 -11   3  11       45.33       48.90      7.20 o
 -10   3  11       82.30       67.87      5.77 o
  -9   3  11       56.86       50.52      5.22 o
  -8   3  11      140.13      152.31     11.19 o
  -7   3  11      107.47      105.01      5.72 o
  -6   3  11      165.32      172.16      4.90 o
  -5   3  11       81.00       78.55      3.70 o
  -4   3  11      219.27      224.01      4.83 o
  -3   3  11      439.43      466.03      6.20 o
  -2   3  11       33.39       29.45      2.55 o
  -1   3  11      247.54      268.00      5.19 o
   0   3  11      791.23      836.49     19.65 o
   1   3  11      603.35      623.86     16.96 o
   2   3  11      384.36      382.25     13.81 o
   3   3  11       69.48       71.09      8.79 o
   4   3  11      110.12      110.13      5.99 o
   5   3  11      122.93      120.00      6.37 o
   6   3  11       22.45       21.75      5.92 o
   7   3  11       47.22       28.89     11.66 o
   8   3  11       82.93      104.32     13.34 o
 -11   4  11       81.74       94.09     10.73 o
 -10   4  11       16.20       16.52      9.19 o
  -9   4  11       53.88       46.30      8.22 o
  -8   4  11       35.70       43.27      4.16 o
  -7   4  11       17.26       18.06      3.57 o
  -6   4  11       57.58       56.52      3.05 o
  -5   4  11      157.31      152.46      4.66 o
  -4   4  11      374.15      367.57      6.10 o
  -3   4  11       42.46       39.60      3.38 o
  -2   4  11      466.33      469.81      8.83 o
  -1   4  11       41.19       38.38      8.30 o
   0   4  11       36.88       38.73      9.11 o
   1   4  11       32.45       39.01      8.78 o
   2   4  11       40.70       37.99      7.87 o
   3   4  11       80.57       88.26      8.40 o
   4   4  11       12.59       16.38      8.41 o
   5   4  11       71.11       71.42      6.19 o
   6   4  11      115.52      115.29      7.44 o
   7   4  11        5.00        3.17     11.44 o
 -10   5  11       60.10       66.28      8.68 o
  -9   5  11       34.76       26.74      8.64 o
  -8   5  11        0.78        1.93      9.84 o
  -7   5  11        0.48        1.83      7.50 o
  -6   5  11       61.14       59.72      5.67 o
  -5   5  11       12.18       14.85      4.95 o
  -4   5  11       51.26       56.67      4.28 o
  -3   5  11       99.14       98.97      9.14 o
  -2   5  11       70.01       57.13      5.35 o
  -1   5  11        2.26        0.86     10.25 o
   0   5  11       34.53       32.11      8.82 o
   1   5  11       24.09       24.34      7.09 o
   2   5  11       10.31       13.64     10.14 o
   3   5  11       50.39       45.59      9.48 o
   4   5  11       82.07       75.97     10.41 o
   5   5  11       56.36       48.01     10.53 o
   6   5  11       18.20       22.46     11.10 o
  -8   6  11       74.55       77.67      9.07 o
  -7   6  11       24.81       28.40      8.86 o
  -6   6  11        6.52       19.03      7.54 o
  -5   6  11        3.16       -1.57      5.26 o
  -4   6  11      104.79      101.03      7.01 o
  -3   6  11       13.40        9.51      6.97 o
  -2   6  11      111.20      118.59     12.38 o
  -1   6  11      101.10       95.58      8.20 o
   0   6  11      186.93      189.52      9.43 o
   1   6  11       27.15       40.12     12.36 o
   2   6  11       13.71       11.96     10.34 o
   3   6  11       29.89       32.07     12.01 o
   4   6  11        9.87        6.09     12.00 o
   5   6  11       38.99       41.92     13.49 o
  -6   7  11       22.96       32.76      9.91 o
  -5   7  11        8.26        8.39      9.27 o
  -4   7  11       23.46       24.97      7.52 o
  -3   7  11       50.86       54.12      9.55 o
  -2   7  11       29.76       29.89      8.84 o
  -1   7  11      138.80      112.67     14.27 o
   0   7  11        0.54        8.02     13.44 o
   1   7  11        6.43        3.99     14.98 o
   2   7  11       15.18       16.00     13.81 o
  -3  -7  12        0.62       -0.11      2.24 o
  -2  -7  12       20.95       30.84     14.92 o
  -1  -7  12       64.83       48.61     12.58 o
  -7  -6  12       13.75        7.08      9.21 o
  -6  -6  12       47.31       45.71      8.62 o
  -5  -6  12        2.22        0.68      4.63 o
  -4  -6  12       36.32       29.10      9.70 o
  -3  -6  12        0.93        0.14      3.36 o
  -2  -6  12        3.26        4.52      6.80 o
  -1  -6  12       30.51       33.43      4.96 o
   0  -6  12       50.44       53.01     13.48 o
   1  -6  12       12.24        8.97      6.90 o
   2  -6  12        3.61        5.84      7.13 o
   3  -6  12       25.15       27.56      7.61 o
  -9  -5  12       11.48       10.21     10.24 o
  -8  -5  12       47.52       53.46      8.76 o
  -7  -5  12       21.82       16.41      8.65 o
  -6  -5  12      124.47      118.31      7.63 o
  -5  -5  12       17.69       21.43      6.92 o
  -4  -5  12       25.59       25.11      5.94 o
  -3  -5  12       42.23       41.99      5.78 o
  -2  -5  12       87.54       90.75      5.96 o
  -1  -5  12       34.87       42.18      6.19 o
   0  -5  12        7.27       10.58      3.83 o
   1  -5  12       71.34       72.71      6.16 o
   2  -5  12       17.85       17.10      5.75 o
   3  -5  12        8.38        9.08      6.14 o
   4  -5  12       21.75       25.55      8.04 o
   5  -5  12        8.00       10.52      8.85 o
 -10  -4  12       26.67       21.95     14.01 o
  -9  -4  12       47.12       45.46      8.04 o
  -8  -4  12       37.78       45.25     10.09 o
  -7  -4  12       34.55       33.36      6.83 o
  -6  -4  12       70.15       67.05      6.39 o
  -5  -4  12       21.62       23.67      5.57 o
  -4  -4  12      102.71      104.98      6.04 o
  -3  -4  12       61.79       62.84      5.08 o
  -2  -4  12      114.79      105.28      5.59 o
  -1  -4  12      111.79      105.02      3.78 o
   0  -4  12       96.23       95.24      4.51 o
   1  -4  12       29.29       28.10      4.30 o
   2  -4  12       22.40       18.59      3.81 o
   3  -4  12      101.34      109.99      3.44 o
   4  -4  12        9.83       12.70      6.64 o
   5  -4  12       91.44       75.53      6.85 o
   6  -4  12       47.13       59.30      7.61 o
 -11  -3  12       30.74       24.45     14.38 o
 -10  -3  12        9.91        8.37     12.80 o
  -9  -3  12       66.50       66.98      7.93 o
  -8  -3  12       92.48      101.60      7.51 o
  -7  -3  12      147.35      140.89      7.73 o
  -6  -3  12      128.37      119.08      6.78 o
  -5  -3  12       53.80       46.82      5.38 o
  -4  -3  12      260.57      253.36      6.47 o
  -3  -3  12       21.59       24.06      3.66 o
  -2  -3  12       22.22       18.59      3.03 o
  -1  -3  12      139.90      140.12      6.95 o
   0  -3  12       68.35       68.85      4.06 o
   1  -3  12       91.73       91.70      4.14 o
   2  -3  12       55.45       48.79      2.83 o
   3  -3  12       72.90       64.02      3.02 o
   4  -3  12       21.12       22.44      3.24 o
   5  -3  12       32.39       38.68      7.83 o
   6  -3  12       38.00       34.57     10.07 o
   7  -3  12       14.98       15.60     13.86 o
 -12  -2  12        1.53       -0.35     23.81 o
 -11  -2  12       91.99       91.13     10.89 o
 -10  -2  12       38.88       38.30     11.52 o
  -9  -2  12       15.76       19.26      6.23 o
  -8  -2  12       32.52       34.11      5.94 o
  -7  -2  12      218.16      214.04      9.55 o
  -6  -2  12       75.97       75.55      4.79 o
  -5  -2  12       28.17       27.50      4.21 o
  -4  -2  12       22.91       18.74      3.81 o
  -3  -2  12      289.43      287.76      6.16 o
  -2  -2  12        3.96        2.98      2.78 o
  -1  -2  12      164.42      167.03      5.22 o
   0  -2  12      222.01      219.94      5.05 o
   1  -2  12        6.47        7.25      2.56 o
   2  -2  12      376.73      387.49      4.92 o
   3  -2  12       18.66       17.33      2.73 o
   4  -2  12       61.74       65.01      2.97 o
   5  -2  12       71.27       69.60      3.16 o
   6  -2  12      261.53      276.36     14.67 o
   7  -2  12       14.20       13.43     11.86 o
   8  -2  12        1.74        6.69     16.23 o
 -12  -1  12       17.14       19.07     14.70 o
 -11  -1  12       16.87        4.98     10.25 o
 -10  -1  12        8.15        5.96      9.75 o
  -9  -1  12      134.81      127.36      7.21 o
  -8  -1  12       85.65       76.32      8.80 o
  -7  -1  12        7.17        5.17      5.12 o
  -6  -1  12      206.41      199.40      6.02 o
  -5  -1  12      168.94      193.25      5.83 o
  -4  -1  12       62.93       62.82      4.08 o
  -3  -1  12       42.85       40.15      5.44 o
  -2  -1  12      176.33      168.61      7.53 o
  -1  -1  12       15.91       18.51      3.39 o
   0  -1  12      200.12      201.24      7.82 o
   1  -1  12       18.29       14.94      1.71 o
   2  -1  12       30.72       29.39      1.51 o
   3  -1  12       22.51       20.39      2.19 o
   4  -1  12      165.68      155.43     13.94 o
   5  -1  12       82.29       79.63      5.09 o
   6  -1  12       58.61       51.33      9.72 o
   7  -1  12       22.98       23.31     11.99 o
   8  -1  12       56.23       72.51     15.07 o
 -12   0  12        5.25       15.95     14.32 o
 -11   0  12       83.39       89.74     12.40 o
 -10   0  12       45.43       44.37      7.39 o
  -9   0  12       16.00       18.16      5.83 o
  -8   0  12       45.24       31.92      5.47 o
  -7   0  12       30.47       26.42      4.64 o
  -6   0  12      290.06      265.66      6.64 o
  -5   0  12        3.53       13.49      4.66 o
  -4   0  12       71.97       77.79      6.87 o
  -3   0  12      525.67      543.67      9.53 o
  -2   0  12       70.72       63.43      3.27 o
  -1   0  12       39.60       47.95      3.05 o
   0   0  12       65.13       61.99      2.67 o
   1   0  12        0.01       -2.50      2.74 o
   2   0  12      161.56      172.91      6.88 o
   3   0  12      168.54      169.92      6.78 o
   4   0  12       93.80       91.66     11.33 o
   5   0  12       35.14       36.24     10.67 o
   6   0  12       17.01        8.20      9.79 o
   7   0  12       28.40       23.57     11.24 o
   8   0  12       33.17       35.11     14.94 o
 -12   1  12       17.12       24.35     14.43 o
 -11   1  12       16.53       16.46      7.59 o
 -10   1  12        8.26        2.61      7.25 o
  -9   1  12      132.06      122.92      9.03 o
  -8   1  12       83.00       74.97      7.41 o
  -7   1  12        7.13       -0.10      3.79 o
  -6   1  12      210.63      219.80      7.09 o
  -5   1  12      167.54      185.79      7.77 o
  -4   1  12       61.84       62.81      4.03 o
  -3   1  12       43.61       47.39      3.81 o
  -2   1  12      172.58      168.99      7.80 o
  -1   1  12       17.50       19.78      2.44 o
   0   1  12      200.29      211.72     10.76 o
   1   1  12       20.09       21.82      6.60 o
   2   1  12       30.72       30.47      5.19 o
   3   1  12       23.09       20.94      5.26 o
   4   1  12      163.57      165.45      7.03 o
   5   1  12       82.02       91.87     10.73 o
   6   1  12       60.24       61.66      4.75 o
   7   1  12       23.16       21.18     12.13 o
   8   1  12       55.64       71.59     11.79 o
 -12   2  12        1.43        0.57      8.84 o
 -11   2  12       91.37       83.08      7.91 o
 -10   2  12       39.25       36.63      6.49 o
  -9   2  12       15.75       11.76      6.30 o
  -8   2  12       32.29       34.41      6.31 o
  -7   2  12      221.87      226.25      6.31 o
  -6   2  12       77.94       82.04      4.90 o
  -5   2  12       29.10       27.27      4.10 o
  -4   2  12       25.17       22.74      4.15 o
  -3   2  12      285.67      292.37      4.87 o
  -2   2  12        3.97        3.79      2.35 o
  -1   2  12      163.09      161.65      2.97 o
   0   2  12      229.94      244.41     11.97 o
   1   2  12        5.99        1.77      7.85 o
   2   2  12      378.09      403.82     13.60 o
   3   2  12       19.26       13.20      5.97 o
   4   2  12       59.66       59.77      5.73 o
   5   2  12       70.98       65.48      5.26 o
   6   2  12      259.16      260.40      7.62 o
   7   2  12       12.96       21.18     12.68 o
   8   2  12        1.89        8.92     15.15 o
 -11   3  12       31.40       37.29     15.11 o
 -10   3  12       10.31       12.68      6.55 o
  -9   3  12       69.51       77.99      6.22 o
  -8   3  12       91.22       95.46      5.63 o
  -7   3  12      146.79      137.13      8.88 o
  -6   3  12      130.67      124.22      4.29 o
  -5   3  12       56.27       54.35      4.15 o
  -4   3  12      260.12      252.89      4.85 o
  -3   3  12       22.70       23.16      3.37 o
  -2   3  12       21.96       18.94      2.90 o
  -1   3  12      136.45      136.46      9.01 o
   0   3  12       67.88       75.86      8.91 o
   1   3  12       91.70       83.59      8.85 o
   2   3  12       55.71       43.11      7.52 o
   3   3  12       71.96       55.45      7.97 o
   4   3  12       20.75       24.89      6.27 o
   5   3  12       31.11       38.46      6.71 o
   6   3  12       36.99       34.85      7.07 o
   7   3  12       15.16       15.66     13.81 o
 -10   4  12       26.75       38.50      8.47 o
  -9   4  12       47.11       48.48      7.71 o
  -8   4  12       39.37       35.82      7.34 o
  -7   4  12       32.85       39.09      4.31 o
  -6   4  12       69.72       64.60      6.30 o
  -5   4  12       21.09       17.89      4.71 o
  -4   4  12      101.46      103.02      4.58 o
  -3   4  12       60.25       57.00      3.70 o
  -2   4  12      114.64      110.05      5.04 o
  -1   4  12      113.23       95.26     10.38 o
   0   4  12       98.99      106.75     10.87 o
   1   4  12       29.33       16.81     10.33 o
   2   4  12       21.85       17.22     10.33 o
   3   4  12       97.96       92.18      9.27 o
   4   4  12       10.36       18.59      9.32 o
   5   4  12       91.01       74.66      9.79 o
   6   4  12       46.41       56.43      7.34 o
  -9   5  12       12.52        8.94      8.97 o
  -8   5  12       47.73       46.35      8.75 o
  -7   5  12       21.75       15.61      8.33 o
  -6   5  12      127.16      132.83      7.49 o
  -5   5  12       17.62       21.18      7.04 o
  -4   5  12       24.88       24.81      6.28 o
  -3   5  12       43.71       51.40      6.01 o
  -2   5  12       91.40       88.99      5.48 o
  -1   5  12       33.77       43.90     11.96 o
   0   5  12        7.36        3.29     11.09 o
   1   5  12       71.91       84.68     12.35 o
   2   5  12       18.38       18.16     10.96 o
   3   5  12        8.24       10.46     10.15 o
   4   5  12       21.48       24.26     11.53 o
   5   5  12        7.64       16.85     12.06 o
  -7   6  12       13.73       13.70      9.83 o
  -6   6  12       46.86       46.28      8.25 o
  -5   6  12        2.03        0.62      7.78 o
  -4   6  12       38.18       40.65      6.96 o
  -3   6  12        0.66        4.45      7.27 o
  -2   6  12        3.25        4.74     10.99 o
  -1   6  12       29.05       31.01     13.03 o
   0   6  12       52.54       61.65      9.32 o
   1   6  12       11.70       20.10     13.38 o
   2   6  12        3.77        2.54     12.28 o
   3   6  12       25.07       16.51     12.59 o
  -3   7  12        0.71        3.86     10.49 o
  -2   7  12       21.66       25.54     11.39 o
  -1   7  12       63.07       71.81     16.75 o
  -6  -6  13       90.97       94.89      9.43 o
  -5  -6  13        3.20        0.59      5.48 o
  -4  -6  13        0.08       -0.02      1.10 o
  -3  -6  13       31.77       26.86     15.13 o
  -2  -6  13        8.56       12.44     14.42 o
  -1  -6  13       32.65       22.18     15.48 o
   0  -6  13       29.39       30.45     15.43 o
   1  -6  13       61.78       69.83      6.91 o
  -8  -5  13       36.75       25.97      9.51 o
  -7  -5  13        3.43        4.26      8.59 o
  -6  -5  13       29.88       34.57      7.57 o
  -5  -5  13       20.51       21.99      7.73 o
  -4  -5  13       38.99       40.67      7.52 o
  -3  -5  13       22.91       18.77      6.28 o
  -2  -5  13        0.66        3.21      5.80 o
  -1  -5  13       24.59       14.97     12.57 o
   0  -5  13        7.13       16.18     13.01 o
   1  -5  13        5.27        5.43      6.58 o
   2  -5  13       39.68       32.04      6.91 o
   3  -5  13       37.65       35.35      7.98 o
   4  -5  13       14.79       11.66      8.61 o
 -10  -4  13       16.31       10.98     11.44 o
  -9  -4  13       10.75        4.98      9.51 o
  -8  -4  13       20.85       24.95      9.15 o
  -7  -4  13        0.40        1.65      7.98 o
  -6  -4  13       24.02       29.42      7.34 o
  -5  -4  13      164.20      162.23      7.49 o
  -4  -4  13       10.13        8.37      5.58 o
  -3  -4  13       34.98       37.03      5.35 o
  -2  -4  13       62.75       62.79      4.40 o
  -1  -4  13        5.45        6.89      3.28 o
   0  -4  13        3.40        5.11      6.25 o
   1  -4  13       40.14       42.72      4.55 o
   2  -4  13       31.80       37.85      5.52 o
   3  -4  13       27.05       31.57      6.88 o
   4  -4  13        7.68        7.72      7.63 o
   5  -4  13       20.44       24.78     12.64 o
 -11  -3  13       38.04       41.82     10.03 o
 -10  -3  13       30.49       30.79      9.37 o
  -9  -3  13       47.59       48.81      8.57 o
  -8  -3  13       93.49       92.93      7.90 o
  -7  -3  13       18.09       21.64      7.23 o
  -6  -3  13       26.50       18.64      5.99 o
  -5  -3  13      186.35      189.41      7.66 o
  -4  -3  13      138.29      152.43      6.20 o
  -3  -3  13       41.32       38.98      3.92 o
  -2  -3  13      131.72      127.20      6.61 o
  -1  -3  13      156.72      152.00      5.54 o
   0  -3  13       13.02       10.18      4.38 o
   1  -3  13       10.68       11.38      5.05 o
   2  -3  13       47.54       50.06      3.25 o
   3  -3  13       36.10       38.06      3.87 o
   4  -3  13       48.87       34.33      5.97 o
   5  -3  13       58.20       54.31     12.59 o
   6  -3  13       12.70       15.73     12.79 o
 -11  -2  13        6.43        5.15      9.97 o
 -10  -2  13       50.71       43.90      8.73 o
  -9  -2  13       31.81       26.48      6.74 o
  -8  -2  13       44.41       37.26      6.97 o
  -7  -2  13        8.93        1.84      7.16 o
  -6  -2  13        6.94        6.81      5.48 o
  -5  -2  13       42.99       37.25      4.41 o
  -4  -2  13        0.60        2.42      4.16 o
  -3  -2  13       11.86        8.52      3.65 o
  -2  -2  13      622.06      632.76     10.04 o
  -1  -2  13       12.53       10.51      4.42 o
   0  -2  13      210.51      209.13      4.94 o
   1  -2  13      208.13      194.39      4.74 o
   2  -2  13      246.93      245.56      4.35 o
   3  -2  13      107.05       99.47      4.78 o
   4  -2  13      136.67      146.09      6.06 o
   5  -2  13      151.55      158.58     11.55 o
   6  -2  13       29.18       28.17     13.46 o
   7  -2  13       26.41       15.52     12.27 o
 -12  -1  13        6.17       13.16     15.21 o
 -11  -1  13       20.76       31.25      8.80 o
 -10  -1  13       18.81       13.54      8.58 o
  -9  -1  13      110.14       98.38      7.31 o
  -8  -1  13      102.56       89.38     12.01 o
  -7  -1  13      142.69      159.45     15.77 o
  -6  -1  13       41.40       27.58      4.57 o
  -5  -1  13       64.81       65.33      4.48 o
  -4  -1  13       28.67       36.24      3.86 o
  -3  -1  13        9.94       14.11      5.28 o
  -2  -1  13       56.38       47.68      4.02 o
  -1  -1  13      447.55      463.67      9.66 o
   0  -1  13       91.89       81.21      2.90 o
   1  -1  13       22.92       22.43      1.84 o
   2  -1  13       37.35       34.00      1.46 o
   3  -1  13       55.37       51.54      5.03 o
   4  -1  13       26.79       30.69      5.39 o
   5  -1  13       27.39       25.16      5.89 o
   6  -1  13      137.67      129.43     11.15 o
   7  -1  13       12.05       11.89     14.53 o
 -12   0  13      238.33      257.75     10.97 o
 -11   0  13        0.13        0.26      2.74 o
 -10   0  13      261.39      286.74     10.09 o
  -9   0  13       44.19       42.63      7.19 o
  -8   0  13      148.10      138.37      7.17 o
  -7   0  13       63.64       56.10      5.89 o
  -6   0  13        8.50       13.23      5.50 o
  -5   0  13       16.87       23.95      5.52 o
  -4   0  13       62.38       39.43      5.98 o
  -3   0  13       21.99       21.85      3.98 o
  -2   0  13      278.91      303.76      6.15 o
  -1   0  13       14.16       17.52      3.25 o
   0   0  13      128.15      125.13      3.71 o
   1   0  13      186.31      191.51      9.81 o
   2   0  13      107.87      110.83      6.32 o
   3   0  13       14.31        7.18      5.46 o
   4   0  13       25.16       34.97      5.45 o
   5   0  13        2.33        4.27     12.21 o
   6   0  13       70.31       54.38     10.66 o
   7   0  13        0.14       -0.18     12.82 o
 -12   1  13        6.58       -4.52      8.11 o
 -11   1  13       19.97       26.03     11.71 o
 -10   1  13       18.79       24.17     10.47 o
  -9   1  13      110.30      101.49      8.83 o
  -8   1  13      104.97       84.26      8.64 o
  -7   1  13      143.16      150.32     10.57 o
  -6   1  13       41.37       29.88      4.82 o
  -5   1  13       64.79       64.50      4.44 o
  -4   1  13       31.18       31.32      4.18 o
  -3   1  13        9.68       16.48      3.76 o
  -2   1  13       57.90       54.87      3.38 o
  -1   1  13      447.25      471.07      4.56 o
   0   1  13       89.53       96.47      8.37 o
   1   1  13       22.91       18.03      7.67 o
   2   1  13       36.34       33.14      5.83 o
   3   1  13       53.12       53.00      6.23 o
   4   1  13       27.01       20.44      6.21 o
   5   1  13       26.00       24.18     10.03 o
   6   1  13      137.84      146.40     13.02 o
   7   1  13       11.41       12.25     14.78 o
 -11   2  13        6.79        7.31      8.63 o
 -10   2  13       48.87       50.60      7.85 o
  -9   2  13       31.19       26.42      6.92 o
  -8   2  13       44.31       39.81      9.56 o
  -7   2  13        7.90        5.15      5.81 o
  -6   2  13        6.92        8.08      4.89 o
  -5   2  13       44.24       35.55      4.32 o
  -4   2  13        0.75        2.96      4.29 o
  -3   2  13       10.30        6.70      3.07 o
  -2   2  13      614.72      633.33     12.02 o
  -1   2  13       12.47       10.87      1.63 o
   0   2  13      205.98      201.82     11.23 o
   1   2  13      214.24      210.88     11.07 o
   2   2  13      249.52      254.30     12.10 o
   3   2  13      109.29       97.98      6.91 o
   4   2  13      135.88      149.09      7.58 o
   5   2  13      148.87      151.36      7.07 o
   6   2  13       29.06       28.21     10.84 o
   7   2  13       25.94       45.64     12.22 o
 -11   3  13       37.94       40.07     16.32 o
 -10   3  13       30.94       32.10     11.50 o
  -9   3  13       49.06       50.80      6.71 o
  -8   3  13       91.07       81.96      6.14 o
  -7   3  13       17.70       18.48      5.10 o
  -6   3  13       26.32       19.25      4.15 o
  -5   3  13      185.88      180.75      6.64 o
  -4   3  13      140.35      148.57      6.60 o
  -3   3  13       41.01       40.21      3.64 o
  -2   3  13      134.72      134.69      3.68 o
  -1   3  13      150.98      151.56      3.98 o
   0   3  13       12.10       13.39      7.79 o
   1   3  13       10.57       17.69     10.10 o
   2   3  13       48.99       52.16      8.77 o
   3   3  13       34.84       41.89      9.07 o
   4   3  13       48.95       36.46      8.82 o
   5   3  13       56.36       55.73      7.24 o
   6   3  13       11.53       13.19     12.73 o
 -10   4  13       15.98       15.90     10.76 o
  -9   4  13       11.74       10.18      9.75 o
  -8   4  13       20.84       18.85      7.81 o
  -7   4  13        0.48        3.07      9.02 o
  -6   4  13       25.28       33.44      6.91 o
  -5   4  13      163.02      160.20      5.74 o
  -4   4  13       10.50       15.58      4.67 o
  -3   4  13       34.43       35.25      5.17 o
  -2   4  13       60.74       64.44      6.10 o
  -1   4  13        5.41        4.92      9.55 o
   0   4  13        2.84        5.17     11.58 o
   1   4  13       41.62       37.37     11.67 o
   2   4  13       31.87       37.80     12.16 o
   3   4  13       27.42       32.28     10.05 o
   4   4  13        6.95       11.93     10.77 o
   5   4  13       19.64       16.75     11.28 o
  -8   5  13       36.07       41.26     12.14 o
  -7   5  13        3.83        3.69      8.19 o
  -6   5  13       30.09       30.88      8.06 o
  -5   5  13       19.56       20.71      7.61 o
  -4   5  13       38.28       45.18     11.42 o
  -3   5  13       23.13       21.54      6.60 o
  -2   5  13        0.82        2.71     12.83 o
  -1   5  13       23.31       27.35     13.15 o
   0   5  13        6.95       12.10     13.20 o
   1   5  13        5.19        0.51     17.19 o
   2   5  13       39.58       44.34     11.70 o
   3   5  13       37.45       38.78     12.81 o
   4   5  13       14.92       13.66     12.91 o
  -6   6  13       90.61      103.77      8.78 o
  -5   6  13        2.99        1.81      8.81 o
  -4   6  13        0.11        2.87      8.12 o
  -3   6  13       30.29       25.97     14.63 o
  -2   6  13        8.82       15.03     14.50 o
  -1   6  13       32.73       23.10     16.33 o
   0   6  13       30.19       29.68      9.93 o
   1   6  13       60.97       63.48     12.62 o
  -7  -5  14       21.42       18.77      9.17 o
  -6  -5  14       34.01       35.34      8.55 o
  -5  -5  14       54.54       59.57      8.67 o
  -4  -5  14       42.03       44.01      7.68 o
  -3  -5  14        5.21       11.08     14.94 o
  -2  -5  14       14.21       14.61     15.06 o
  -1  -5  14       31.34       22.78     15.16 o
   0  -5  14       45.68       66.06     14.72 o
   1  -5  14       25.79       35.52      7.17 o
   2  -5  14       79.27       74.64      7.08 o
  -8  -4  14       10.95       14.14      9.09 o
  -7  -4  14        8.55        8.19     12.71 o
  -6  -4  14        9.83       10.27      7.67 o
  -5  -4  14       33.90       41.48      7.43 o
  -4  -4  14       34.26       33.93      8.69 o
  -3  -4  14        3.00        7.01      5.77 o
  -2  -4  14      181.50      190.17     12.66 o
  -1  -4  14        4.58        8.44     10.81 o
   0  -4  14       21.82       30.23     13.78 o
   1  -4  14       25.46       24.31      5.95 o
   2  -4  14       13.42       11.57      6.31 o
   3  -4  14       64.46       55.08     13.13 o
   4  -4  14        5.69        7.84     15.97 o
 -10  -3  14       23.23       35.24     10.20 o
  -9  -3  14       36.59       30.62      9.19 o
  -8  -3  14       25.47       24.33      7.59 o
  -7  -3  14       44.68       46.91      6.95 o
  -6  -3  14       29.62       27.66      7.31 o
  -5  -3  14       11.30        7.91      6.00 o
  -4  -3  14       40.78       39.22      7.19 o
  -3  -3  14       66.87       74.56      4.66 o
  -2  -3  14       25.60       30.32      3.50 o
  -1  -3  14       33.34       33.87      5.09 o
   0  -3  14      105.73      103.83      5.33 o
   1  -3  14        1.42        3.80      4.34 o
   2  -3  14       10.25       10.09      4.54 o
   3  -3  14       31.98       27.17     12.97 o
   4  -3  14       54.70       53.59     14.77 o
   5  -3  14       21.32       30.15     13.01 o
 -10  -2  14        9.84        3.85      9.44 o
  -9  -2  14       26.80       30.14      8.25 o
  -8  -2  14       33.33       40.83      7.65 o
  -7  -2  14       19.68       23.48      6.34 o
  -6  -2  14      105.16      116.02      7.07 o
  -5  -2  14       33.46       29.02      5.13 o
  -4  -2  14       24.75       23.22      4.50 o
  -3  -2  14        1.61        4.12      6.86 o
  -2  -2  14       89.66       89.05      4.92 o
  -1  -2  14       32.37       29.98      6.23 o
   0  -2  14        0.10        1.89      4.92 o
   1  -2  14       53.76       48.08      5.37 o
   2  -2  14       25.04       25.56      3.96 o
   3  -2  14       76.34       92.80      5.87 o
   4  -2  14       20.95       23.30     12.84 o
   5  -2  14       82.33      109.16     13.57 o
   6  -2  14       23.60       25.89     16.12 o
 -11  -1  14       31.24       28.68      9.17 o
 -10  -1  14       62.25       66.12      9.09 o
  -9  -1  14       55.54       56.05      8.07 o
  -8  -1  14       37.85       35.51      7.40 o
  -7  -1  14        3.93        8.31      6.51 o
  -6  -1  14        7.62       10.04      6.20 o
  -5  -1  14       14.81       11.58      6.79 o
  -4  -1  14      117.79      106.97      6.00 o
  -3  -1  14       82.43       72.12      5.60 o
  -2  -1  14       48.91       42.63      4.11 o
  -1  -1  14       82.40       83.94      4.20 o
   0  -1  14      307.53      300.52      5.39 o
   1  -1  14       25.25       15.30      2.96 o
   2  -1  14       17.52       18.26      6.28 o
   3  -1  14       49.72       48.23      6.80 o
   4  -1  14      105.09      115.85      6.81 o
   5  -1  14       20.51       18.07     11.81 o
   6  -1  14       31.97       24.17     11.92 o
 -11   0  14      212.17      224.54     13.86 o
 -10   0  14       40.63       37.49      9.01 o
  -9   0  14       57.15       68.65      8.09 o
  -8   0  14        9.83        7.94      9.47 o
  -7   0  14      129.39      104.14      9.58 o
  -6   0  14       26.64       23.21      6.64 o
  -5   0  14       40.64       44.20      7.47 o
  -4   0  14        5.35        1.34      3.22 o
  -3   0  14       43.57       38.56      4.14 o
  -2   0  14        4.50        8.16      3.26 o
  -1   0  14      104.10      103.65      3.87 o
   0   0  14      370.32      376.10     22.00 o
   1   0  14       70.54       72.66      8.37 o
   2   0  14      336.41      366.05     27.08 o
   3   0  14      116.44      107.94      6.93 o
   4   0  14        0.01        7.20      7.37 o
   5   0  14       30.57       39.27     10.79 o
   6   0  14       21.91       18.78     13.29 o
 -11   1  14       31.53       21.03     12.53 o
 -10   1  14       60.74       60.08     10.85 o
  -9   1  14       55.65       57.34     10.11 o
  -8   1  14       37.42       36.22      9.26 o
  -7   1  14        4.66        5.77      6.22 o
  -6   1  14        7.19        9.68      5.55 o
  -5   1  14       14.73       12.77      4.79 o
  -4   1  14      116.18      120.80      5.09 o
  -3   1  14       85.91       78.24      4.32 o
  -2   1  14       49.14       50.10      3.50 o
  -1   1  14       85.43       84.39      2.81 o
   0   1  14      306.36      289.99     13.30 o
   1   1  14       24.48       22.50      9.07 o
   2   1  14       16.90       21.82      8.60 o
   3   1  14       49.16       45.66      6.83 o
   4   1  14      106.96      121.81      7.39 o
   5   1  14       20.57       24.56     14.14 o
   6   1  14       32.31       28.32     15.51 o
 -10   2  14        9.85        9.13      8.62 o
  -9   2  14       27.71       31.70      8.03 o
  -8   2  14       32.49       34.10      7.02 o
  -7   2  14       19.83       20.18      7.10 o
  -6   2  14      105.54      109.09      5.57 o
  -5   2  14       32.26       25.00      5.10 o
  -4   2  14       24.77       26.22      4.48 o
  -3   2  14        1.47        3.23      3.30 o
  -2   2  14       88.72       87.79      2.91 o
  -1   2  14       31.16       27.02      1.48 o
   0   2  14        0.08        3.83      8.91 o
   1   2  14       51.54       57.02      9.75 o
   2   2  14       26.31       27.98      9.95 o
   3   2  14       77.17       78.43      9.66 o
   4   2  14       22.03       26.03      8.29 o
   5   2  14       83.09      106.30     11.90 o
   6   2  14       22.84       19.95     16.18 o
 -10   3  14       22.69       26.50     13.77 o
  -9   3  14       36.37       23.88     12.14 o
  -8   3  14       24.26       24.40      6.11 o
  -7   3  14       44.24       43.57      6.90 o
  -6   3  14       29.85       34.38      5.19 o
  -5   3  14       11.10        9.98      4.24 o
  -4   3  14       40.17       40.54      5.53 o
  -3   3  14       68.85       73.24      4.82 o
  -2   3  14       25.53       35.05      4.44 o
  -1   3  14       31.77       25.01     10.57 o
   0   3  14      105.13      102.16     11.27 o
   1   3  14        1.24        4.54     10.45 o
   2   3  14       10.50       12.31     11.37 o
   3   3  14       33.18       27.71     10.72 o
   4   3  14       55.37       57.44      9.95 o
   5   3  14       21.21       18.19     13.06 o
  -8   4  14       10.25       17.74      9.16 o
  -7   4  14        8.47        8.89      8.18 o
  -6   4  14       10.76       11.19      7.14 o
  -5   4  14       34.59       41.27      6.46 o
  -4   4  14       34.72       28.35      6.31 o
  -3   4  14        2.64        4.46      5.61 o
  -2   4  14      178.84      176.57     12.09 o
  -1   4  14        5.13        0.44     12.31 o
   0   4  14       21.75       30.58     11.74 o
   1   4  14       26.87       26.80     13.19 o
   2   4  14       13.44       21.85     13.27 o
   3   4  14       64.78       76.32     11.19 o
   4   4  14        6.06       14.44     12.24 o
  -7   5  14       22.04       25.25      9.70 o
  -6   5  14       33.92       32.66      8.42 o
  -5   5  14       54.79       45.76      7.56 o
  -4   5  14       41.48       33.62     14.74 o
  -3   5  14        5.29        9.81     13.59 o
  -2   5  14       14.18        9.84     15.14 o
  -1   5  14       30.04       30.80     15.03 o
   0   5  14       46.12       44.36     14.22 o
   1   5  14       26.58       17.86     14.40 o
   2   5  14       79.30       77.69     12.44 o
  -3  -5  15        0.40        0.66     59.82 o
  -2  -5  15       34.71       22.92     14.17 o
  -7  -4  15       52.19       58.68      8.84 o
  -6  -4  15       23.14       27.64      8.16 o
  -5  -4  15       39.43       50.79      7.97 o
  -4  -4  15       86.43       98.33     12.93 o
  -3  -4  15       10.55        7.32     15.33 o
  -2  -4  15        5.98        0.27     14.92 o
  -1  -4  15       12.72        1.04     15.29 o
   0  -4  15        5.73       14.41     15.49 o
   1  -4  15        4.41        1.61     16.35 o
   2  -4  15       53.70       50.08     11.14 o
  -8  -3  15       23.93       27.00      9.53 o
  -7  -3  15       61.01       58.86      8.75 o
  -6  -3  15       10.54       14.16      8.01 o
  -5  -3  15       12.42       14.44      6.52 o
  -4  -3  15        1.40        1.83     12.86 o
  -3  -3  15       12.45       11.18     13.56 o
  -2  -3  15      115.42      103.87     13.05 o
  -1  -3  15        7.87       21.13     13.40 o
   0  -3  15      115.33      123.90      7.37 o
   1  -3  15       69.22       66.69     12.25 o
   2  -3  15       12.51       12.48     13.44 o
   3  -3  15       82.00       76.24     14.08 o
  -9  -2  15        3.54        2.93      8.71 o
  -8  -2  15      128.87      105.37      8.94 o
  -7  -2  15       48.69       42.69      7.99 o
  -6  -2  15       30.22       23.39      6.86 o
  -5  -2  15       30.86       26.40      6.73 o
  -4  -2  15      116.81      124.60      8.04 o
  -3  -2  15       23.92       23.97      7.42 o
  -2  -2  15       35.14       31.32     12.30 o
  -1  -2  15       70.56       78.02      7.10 o
   0  -2  15       11.17        7.33      6.60 o
   1  -2  15        7.65        9.43      7.21 o
   2  -2  15        6.78        7.50      7.53 o
   3  -2  15       41.78       31.44     14.87 o
   4  -2  15       63.59       60.27     14.13 o
 -10  -1  15       51.65       63.51      9.68 o
  -9  -1  15       24.04       25.12      8.49 o
  -8  -1  15        3.76        1.53      8.33 o
  -7  -1  15        5.70       10.54      7.47 o
  -6  -1  15       63.51       75.82      9.29 o
  -5  -1  15      108.23      112.66      7.13 o
  -4  -1  15       45.08       38.08      6.42 o
  -3  -1  15       12.30       10.55      5.23 o
  -2  -1  15      136.55      131.54      7.70 o
  -1  -1  15        2.09        7.25      7.17 o
   0  -1  15      127.43      133.45      7.47 o
   1  -1  15       38.59       33.00      8.99 o
   2  -1  15       72.82       84.09     10.92 o
   3  -1  15       70.62       73.03      7.45 o
   4  -1  15        4.72       10.71     12.32 o
   5  -1  15        8.59        9.66     15.84 o
 -10   0  15       12.14       12.11     12.58 o
  -9   0  15        3.11        4.74     12.58 o
  -8   0  15      199.89      212.62     12.29 o
  -7   0  15       35.70       35.75     11.53 o
  -6   0  15        0.74        3.45     10.65 o
  -5   0  15       11.88       10.80      5.00 o
  -4   0  15      102.77      110.67      4.66 o
  -3   0  15        8.73       10.13      6.97 o
  -2   0  15        1.33        2.35      6.62 o
  -1   0  15       13.71       10.04      7.38 o
   0   0  15       48.66       43.17      9.36 o
   1   0  15        2.69        2.56      9.74 o
   2   0  15       51.10       53.19      9.47 o
   3   0  15        0.66        4.63      7.99 o
   4   0  15       23.27       22.90      7.53 o
   5   0  15       44.02       41.70     16.56 o
 -10   1  15       51.13       54.72     13.08 o
  -9   1  15       24.52       24.09      9.45 o
  -8   1  15        3.78       -0.49      7.59 o
  -7   1  15        5.02        5.50      7.46 o
  -6   1  15       63.68       69.28      7.56 o
  -5   1  15      108.04      111.65      6.19 o
  -4   1  15       43.86       34.10      7.34 o
  -3   1  15       11.21       12.03      7.11 o
  -2   1  15      138.11      141.18      7.59 o
  -1   1  15        2.11        8.80     10.68 o
   0   1  15      126.59      119.12     10.45 o
   1   1  15       37.93       53.74     10.47 o
   2   1  15       72.35       66.77     10.03 o
   3   1  15       70.51       54.60     10.34 o
   4   1  15        5.26        3.39     10.54 o
   5   1  15        9.03       10.35     13.31 o
  -9   2  15        3.21       -3.00      7.90 o
  -8   2  15      129.15      114.68      8.49 o
  -7   2  15       49.14       41.45      7.47 o
  -6   2  15       30.51       29.37      7.61 o
  -5   2  15       32.79       23.68      6.95 o
  -4   2  15      116.25      137.01      5.26 o
  -3   2  15       24.29       24.42      4.97 o
  -2   2  15       35.66       18.94     11.59 o
  -1   2  15       70.48       70.21     10.00 o
   0   2  15       10.81        7.47     10.47 o
   1   2  15        7.63        7.76     11.54 o
   2   2  15        7.42       13.76     12.09 o
   3   2  15       41.90       35.28     12.04 o
   4   2  15       63.66       49.02     12.12 o
  -8   3  15       23.76       31.78      9.47 o
  -7   3  15       59.70       48.64      6.98 o
  -6   3  15       10.81       10.22      5.90 o
  -5   3  15       12.10       13.80      5.31 o
  -4   3  15        1.40       -0.72      7.82 o
  -3   3  15       13.72        9.05     10.79 o
  -2   3  15      115.73      123.68     11.44 o
  -1   3  15        7.83        5.77     12.86 o
   0   3  15      114.78      128.46     12.44 o
   1   3  15       71.88       69.33     13.23 o
   2   3  15       12.68       10.53     12.61 o
   3   3  15       83.26       69.26     13.97 o
  -7   4  15       52.70       61.17      8.59 o
  -6   4  15       22.95       24.11      8.46 o
  -5   4  15       40.41       49.99     13.06 o
  -4   4  15       85.96       92.69     13.01 o
  -3   4  15       10.32       17.17     13.62 o
  -2   4  15        5.96        8.62     14.36 o
  -1   4  15       11.74        7.69     12.88 o
   0   4  15        5.93        6.84     14.11 o
   1   4  15        4.28        1.13     12.50 o
   2   4  15       55.05       62.05     13.20 o
  -3   5  15        0.38        8.95     15.89 o
  -2   5  15       35.25       40.14     13.46 o
  -3  -4  16       18.54       22.32     13.76 o
  -2  -4  16        0.18       -5.51     15.62 o
  -6  -3  16       40.67       48.24     15.25 o
  -5  -3  16       30.98       27.77     12.14 o
  -4  -3  16        6.00        5.44     15.53 o
  -3  -3  16        3.96        9.17     13.75 o
  -2  -3  16       54.94       39.17     11.61 o
  -1  -3  16       67.96       77.86     13.22 o
   0  -3  16       37.40       41.93      8.77 o
   1  -3  16       15.56       22.96     15.90 o
  -8  -2  16       43.45       35.93      9.08 o
  -7  -2  16       21.37       14.89      8.50 o
  -6  -2  16       65.41       58.09      7.62 o
  -5  -2  16        0.92        3.45     14.63 o
  -4  -2  16      121.51      139.68     12.89 o
  -3  -2  16       64.03       63.06     10.54 o
  -2  -2  16       19.09       23.71      7.61 o
  -1  -2  16       26.68       26.92      7.94 o
   0  -2  16        5.74       11.80      8.09 o
   1  -2  16       41.61       43.43     10.46 o
   2  -2  16       39.53       38.60     15.71 o
  -8  -1  16       36.49       28.22     13.98 o
  -7  -1  16       17.24       16.31     11.49 o
  -6  -1  16       67.97       53.08     13.11 o
  -5  -1  16       18.36       22.89     10.51 o
  -4  -1  16       31.55       36.48      7.73 o
  -3  -1  16        1.94       10.64      7.97 o
  -2  -1  16       25.51       23.60      8.64 o
  -1  -1  16       72.01       80.45      8.42 o
   0  -1  16        3.93        2.26      5.22 o
   1  -1  16       94.34       95.02     10.49 o
   2  -1  16       15.92       21.28     10.62 o
   3  -1  16       19.62       19.31     12.85 o
  -8   0  16        2.72        0.74     13.94 o
  -7   0  16        1.62       -6.87     11.37 o
  -6   0  16       58.60       51.81      8.08 o
  -5   0  16        7.03        3.62      5.66 o
  -4   0  16       89.38       97.93     10.02 o
  -3   0  16       39.31       42.21      8.38 o
  -2   0  16       47.29       38.36      7.68 o
  -1   0  16       16.81        9.70      8.17 o
   0   0  16        3.73        9.04     10.76 o
   1   0  16        4.70        8.82     10.82 o
   2   0  16       10.14        8.79     11.14 o
   3   0  16      110.07      106.54      8.82 o
  -8   1  16       35.43       30.89      9.90 o
  -7   1  16       17.06       15.81      8.80 o
  -6   1  16       67.80       55.65      8.54 o
  -5   1  16       17.70       20.81      8.12 o
  -4   1  16       31.27       35.54      7.71 o
  -3   1  16        2.18        7.59      7.38 o
  -2   1  16       25.90       17.71     12.54 o
  -1   1  16       71.63       63.18     11.09 o
   0   1  16        4.07       -0.31      4.63 o
   1   1  16       95.14      100.94     10.88 o
   2   1  16       15.51       26.87     11.67 o
   3   1  16       19.73       21.24     12.42 o
  -8   2  16       44.57       38.94      8.85 o
  -7   2  16       21.40       23.88      9.28 o
  -6   2  16       64.90       77.90      8.73 o
  -5   2  16        1.03        3.78      8.57 o
  -4   2  16      120.44      126.72      7.71 o
  -3   2  16       64.10       60.10     12.60 o
  -2   2  16       19.13       21.04     11.03 o
  -1   2  16       27.31       24.39     13.31 o
   0   2  16        6.47        7.44     13.19 o
   1   2  16       40.68       38.02     13.47 o
   2   2  16       39.38       42.87     13.37 o
  -6   3  16       41.02       33.64      8.35 o
  -5   3  16       32.36       28.16     13.61 o
  -4   3  16        5.88        2.31      9.57 o
  -3   3  16        4.19        4.22     13.58 o
  -2   3  16       54.11       61.09     13.68 o
  -1   3  16       68.09       85.87     14.82 o
   0   3  16       37.08       36.12     13.97 o
   1   3  16       14.94       22.79     13.53 o
  -3   4  16       17.55       32.69     16.75 o
  -2   4  16        0.17        8.17     16.91 o
  -5  -2  17       45.85       44.85     16.69 o
  -4  -2  17        6.21        9.94     12.49 o
  -3  -2  17      151.97      183.65     10.04 o
  -2  -2  17       10.17       26.44      9.36 o
  -1  -2  17       13.20       14.29      8.78 o
  -6  -1  17        9.59       -4.19     15.31 o
  -5  -1  17       22.39       19.12     10.16 o
  -4  -1  17       58.49       69.63      9.98 o
  -3  -1  17       22.35       20.14      9.54 o
  -2  -1  17        6.55        9.87      8.62 o
  -1  -1  17       54.68       73.67      9.25 o
   0  -1  17       30.27       23.05     12.88 o
  -6   0  17       31.76       28.95     10.39 o
  -5   0  17        5.46        7.64     10.14 o
  -4   0  17        3.65       -0.37      7.23 o
  -3   0  17      206.48      220.30     10.00 o
  -2   0  17        1.77        3.43      9.17 o
  -1   0  17       11.51       10.56     12.04 o
   0   0  17       25.60       24.35     12.42 o
   1   0  17       50.68       57.59     12.37 o
  -6   1  17        9.89       10.61      9.96 o
  -5   1  17       22.06       22.21     10.00 o
  -4   1  17       59.05       57.10      9.33 o
  -3   1  17       22.45       25.22      8.59 o
  -2   1  17        7.09        6.93     13.56 o
  -1   1  17       54.53       67.23     12.12 o
   0   1  17       30.59       37.05     12.46 o
  -5   2  17       45.61       47.33      9.24 o
  -4   2  17        5.86        3.20     16.33 o
  -3   2  17      151.55      154.02     14.53 o
  -2   2  17       10.62       18.54     15.38 o
  -1   2  17       13.17       19.01     13.96 o
 
